# Supplementary material for: Lipidomic Characterization of Whey Concentrates Rich in Milk Fat Globule Membranes and Extracellular Vesicles
Source: Biomolecules. 2023 Dec 31;14(1):55. doi: 10.3390/biom14010055 (PMC10813332; doi:10.3390/biom14010055)
Supplement: Supplementary file 1 [file biomolecules-14-00055-s001.zip › Table S1.xlsx]

## Sheet: info
Table S1. Analytical details related to lipid identification and quantification
Lipid class	Adduct used for quantification	Scan filter used for quantification	Adduct used for identification of molecular lipid species	Scan filter used for identification of molecular lipid species	Internal standard
CE	+NH4+	+FTMS	+NH4+	+FTMS2	IS CE 16:1(+[2]H7)
Cholesterol	+H+ -H2O	+msx FTMS2	+H+ -H2O	+msx FTMS2	IS Cholesterol(+[2]H7)
DMPE	+H+	+FTMS2	+H+	+FTMS2	IS PE 15:0/18:1(+[2]H7)
LPC	+H+	+FTMS	+H+	+FTMS2	IS LPC 16:0(+[2]H3)
MMPE	+H+	+FTMS2	+H+	+FTMS2	IS PE 15:0/18:1(+[2]H7)
PC	+H+	+FTMS	+HCOO-	+FTMS2	IS PC 16:0(+[2]H3)/16:0(+[2]H3)
PC O-	+H+	+FTMS	+HCOO-	+FTMS2	IS PC 16:0(+[2]H3)/16:0(+[2]H3)
SM	+H+	+FTMS	+H+	+FTMS2	IS SM 18:1;2/18:1(+[2]H9)
TAG	+NH4+	+FTMS	+NH4+	+FTMS2	IS TAG(+[2]H5) 17:0/17:1/17:0
Cer	+HCOO-	-FTMS	+H+	-FTMS2	IS Cer 18:1;2(+[2]H7)/15:0
DAG	+HCOO-	-FTMS	+NH4+	-FTMS2	IS DAG(+[2]H5) 17:0/17:0
Hex2Cer	+HCOO-	-FTMS	+H+	-FTMS2	IS Hex2Cer 18:1;2/12:0
HexCer	+HCOO-	-FTMS	+H+	-FTMS2	IS HexCer 18:1;2/12:0
LPE	-H+	-FTMS	-H+	-FTMS2	IS LPE O-16:0
LPI	-H+	-FTMS	-H+	-FTMS2	IS LPI 17:1
LPS	-H+	-FTMS	-H+	-FTMS2	IS LPS 17:1
NEFA	-H+	-FTMS			IS NEFA 17:0(+[2]H3)
PA	-H+	-FTMS	-H+	-FTMS2	IS PA 15:0/18:1(+[2]H7)
PE	-H+	-FTMS	-H+	-FTMS2	IS PE 15:0/18:1(+[2]H7)
PE O-	-H+	-FTMS	-H+	-FTMS2	IS PE 15:0/18:1(+[2]H7)
PG	-H+	-FTMS	-H+	-FTMS2	IS PG 15:0/18:1(+[2]H7)
PI	-H+	-FTMS	-H+	-FTMS2	IS PI 15:0/18:1(+[2]H7)
PS	-H+	-FTMS	-H+	-FTMS2	IS PS 15:0/18:1(+[2]H7)
