# Supplementary material for: Lipidomic Characterization of Whey Concentrates Rich in Milk Fat Globule Membranes and Extracellular Vesicles
Source: Biomolecules. 2023 Dec 31;14(1):55. doi: 10.3390/biom14010055 (PMC10813332; doi:10.3390/biom14010055)
Supplement: Supplementary file 1 [file biomolecules-14-00055-s001.zip › Table S2.xlsx]

## Sheet: data
Table S2. Absolute abundances of lipids				pmol/mg												<- data unit
				Acid whey concentrate						Buttermilk whey concentrate			Sweet whey concentrate			<- type of concentrate
Lipid category	Lipid class	Lipid species	Molecular lipid species	A	B	C	D	E	F	A	B	C	A	B	C	<- Replicate
FAs	NEFA	NEFA 13:0	NEFA 13:0	18.9136	24.3695	17.5442	22.3574	17.7862	19.5033	26.7722	37.8581	32.3487	36.9861	32.3861	25.4279
		NEFA 14:0	NEFA 14:0	866.818	1033.83	921.293	974.939	857.143	971.069	1255.47	1471.52	1334.78	1709.25	1600.07	1389.46
		NEFA 14:1	NEFA 14:1	112.011	132.765	109.078	129.806	104.764	119.509	62.9795	114.768	92.5581	134.801	143.241	106.175
		NEFA 15:0	NEFA 15:0	254.253	280.793	218.077	218.545	166.581	242.756	470.855	460.724	385.89	529.616	384.01	349.341
		NEFA 15:1	NEFA 15:1	13.5164	12.3948	11.5976	12.2818	9.32288	15.0241	12.3046	23.4568	17.6491	22.3064	17.3939	12.7317
		NEFA 15:2	NEFA 15:2	0.2753	0.225748	0.132	0.239087	0.0546109	0.0901063	0.332878	0.16373	0.829603	0.14513	0.428422	0.57942
		NEFA 16:1	NEFA 16:1	348.285	356.699	354.156	356.551	337.899	359.025	430.152	576.213	504.426	515.052	459.893	362.06
		NEFA 16:2	NEFA 16:2	3.87533	4.3362	2.52965	3.6424	2.65055	4.22243	2.61304	4.30863	2.93655
		NEFA 17:0	NEFA 17:0	164.622	164.599	147.726	142.605	119.705	170.003	495.162	416.588	389.403	348.688	249.421	248.394
		NEFA 17:1	NEFA 17:1	53.971	50.5124	55.0638	53.2668	44.0588	59.1375	59.5937	101.45	82.0002	62.2877	65.1508	61.6617
		NEFA 17:2	NEFA 17:2	0.991912	1.15083	0.757797	0.395911	0.441884	0.743234				0.60714	0.392607	0.518907
		NEFA 18:1	NEFA 18:1	2931.57	3112.98	2875.5	3118.31	3062.69	3324.67	7426.53	8097.88	8410.63	3947.95	3962.5	4096.8
		NEFA 18:2	NEFA 18:2	643.123	704.748	607.281	697.463	605.278	690.043	1237.79	1484.62	1464.24	637.205	637.758	588.187
		NEFA 18:3	NEFA 18:3	264.446	263.051	236.998	258.857	239.475	241.054	133.976	225.348	189.155	75.879	91.8544	89.5972
		NEFA 19:0	NEFA 19:0	19.7592	19.1555	14.9409	11.5367	11.2722	14.3403	36.985	39.8506	44.3186	24.3703	19.4137	23.2066
		NEFA 19:1	NEFA 19:1	9.19712	10.2296	10.5354	9.80354	9.84637	10.869	23.8248	35.4037	30.5308	13.3706	15.1468	15.8088
		NEFA 19:2	NEFA 19:2	0.650123	0.531007	0.313944	0.53221	0.586387	0.804696	1.0638	1.00829	0.598337	0.373268	0.410298	0.489772
		NEFA 19:3	NEFA 19:3							0.231149	0.315214	0.284545
		NEFA 20:0	NEFA 20:0	109.5	100.274	92.5659	82.4082	73.9171	103.159	328.67	215.032	248.967	144.812	117.546	145.932
		NEFA 20:1	NEFA 20:1	20.1556	19.5143	21.2405	16.73	16.7484	21.828	44.3136	58.1511	57.0334	21.3098	18.2863	22.7447
		NEFA 20:2	NEFA 20:2	4.17149	4.28705	5.42439	4.11013	2.92854	4.3781	10.7653	12.637	16.0283	4.26701	4.43444	4.08878
		NEFA 20:3	NEFA 20:3	16.9571	22.837	14.7916	23.1861	15.8878	22.733	47.1658	92.3708	79.1025	13.6694	10.2789	10.7532
		NEFA 20:4	NEFA 20:4	61.2318	64.7001	46.9007	69.2993	66.3533	60.1397	201.026	359.332	257.671	40.1124	23.1909	26.8034
		NEFA 20:5	NEFA 20:5	44.7171	23.9344	20.8554	28.7628	31.318	23.9718	43.7398	78.8955	65.2662	19.8413	9.08669	8.46138
		NEFA 21:0	NEFA 21:0	47.9906	44.1893	27.2088	25.4287	23.1751	26.646	65.1177	76.9715	70.7078	50.1459	40.2557	38.9253
		NEFA 21:1	NEFA 21:1	7.93649	6.82057	5.66678	4.57457	4.87126	4.97429	11.1735	13.5422	17.0784	6.44869	7.33739	5.9932
		NEFA 22:1	NEFA 22:1	4.50231	4.71017	6.67658	3.20439	3.78739	5.28455	10.2555	8.46387	9.23473	5.09838	2.90215	3.95735
		NEFA 22:2	NEFA 22:2	0.428167	0.214462	0.232051	0.215636	0.2764	0.140213				0.184269	0.10021	0.304507
		NEFA 22:4	NEFA 22:4	1.59392	4.01969	1.62575	2.74172	1.66894	2.64661	8.64261	9.89036	8.62184	0.979037	0.365116	0.290489
		NEFA 22:5	NEFA 22:5	12.3916	22.8487	12.5028	20.8238	11.6145	17.5931	31.6249	41.4406	40.4381	2.05095	2.57611	3.0708
		NEFA 22:6	NEFA 22:6	1.09695	1.71737	0.508746	1.24731	0.707576	1.13538	1.68115	2.57691	1.59239
GLs	DAG	DAG 30:0	DAG 14:0-16:0	846.269	825.004	832.719	856.185	799.457	846.69	3478.29	4091.96	4090.17	1212.72	1339.78	1268.79
			DAG 15:0-15:0	5.71349	5.83139	5.77505	6.66963	5.10655	6.14878	29.9718	29.1439	28.7235	9.13539	9.34417	8.91413
		DAG 30:1	DAG 14:0-16:1	40.6136	37.8046	37.8591	37.4396	37.7954	36.6228	160.363	163.401	205.03	60.7949	62.1327	61.8123
			DAG 14:1-16:0	54.6769	54.7847	50.7568	54.0602	50.751	50.4152	194.478	210.283	256.597	81.469	86.1973	82.4609
		DAG 31:0	DAG 14:0-17:0	47.5548	50.106	44.9338	52.4931	48.7575	50.6535	234.01	243.52	264.126	65.7449	75.6415	73.1446
			DAG 15:0-16:0	133.728	125.157	126.35	135.155	131.312	125.706	608.622	675.001	742.754	183.146	213.67	204.456
		DAG 31:1	DAG 14:0-17:1	2.29474	1.6868	2.44027	2.79702	1.61035	2.23324	13.4176	14.8952	14.566	5.34577	5.06068	5.08628
			DAG 14:1-17:0	0.83845	0.678283	0.912539	0.95169	0.763996	0.720551	7.2311	7.19255	7.87516	2.6266	2.31951	2.5172
			DAG 15:0-16:1	4.10119	3.31861	4.1678	5.30135	2.73089	4.16061	19.6835	23.5099	24.3694	8.82269	8.74606	8.62437
			DAG 15:1-16:0	5.52274	4.39349	5.26731	7.37334	3.43299	5.37554	25.3608	30.8858	31.0451	9.86014	9.9288	9.45521
		DAG 32:0	DAG 14:0-18:0	278.155	282.166	288.785	296.406	295.628	303.3	1521.3	1631.12	1723.32	428.255	479.816	432.561
			DAG 15:0-17:0	12.2315	13.6632	13.0845	16.0825	13.0967	15.7114	75.9568	60.9105	62.4941	21.8741	20.1666	21.1193
			DAG 16:0-16:0	1840.41	1796.36	1918.15	1893.02	1927.45	1941.92	8847.06	9472.71	9996.15	2955.53	3286.55	3030.76
		DAG 32:1	DAG 14:0-18:1	254.598	244.589	233.255	260.156	250.175	242.961	1184.3	1341.12	1411.91	395.834	427.097	391.391
			DAG 14:1-18:0	8.01289	8.12359	7.27133	7.87501	7.11451	8.18093	35.764	41.4489	42.2507	13.3025	12.8911	12.4897
			DAG 15:0-17:1	3.99232	4.21218	2.66766	3.17905	3.0649	5.28954	16.5794	14.1049	16.9692	7.15292	6.11706	6.98305
			DAG 16:0-16:1	98.1515	90.3999	92.0252	95.6789	94.4793	89.8831	428.968	477.431	511.219	159.893	174.507	157.927
		DAG 32:2	DAG 14:0-18:2	28.6068	29.5365	29.7937	25.6631	31.2171	29.1959	118.675	146.956	137.731	35.889	44.0986	39.2405
			DAG 14:1-18:1	13.0059	13.1856	11.5577	11.4528	13.4935	14.3692	67.7727	75.6975	74.7025	22.2683	27.2674	25.6895
		DAG 33:0	DAG 15:0-18:0	38.8994	30.5721	37.9451	37.0077	35.5729	36.1637	236.087	261.576	275.494	58.672	67.2591	66.2093
			DAG 16:0-17:0	158.257	152.128	174.837	167.569	167.84	182.189	943.311	981.876	985.016	267.302	304.732	309.051
		DAG 33:1	DAG 15:0-18:1	52.4685	48.5188	58.8438	55.8199	54.3409	49.682	304.275	344.338	351.361	99.0417	112.261	105.55
			DAG 16:0-17:1	19.6442	18.1234	22.4017	19.4462	20.0599	17.7585	79.0335	90.1835	95.3952	33.2099	37.4837	33.8317
		DAG 33:2	DAG 15:0-18:2	3.4288	2.41607	2.91328	1.62188	3.32699	0.84584	26.8709	29.4628	28.4291	2.77917	2.46345	4.99882
			DAG 15:1-18:1	2.36391	1.70394	2.39238	1.17798	2.19084	0.612329	18.4172	18.5361	17.6728	3.15619	2.49347	5.47382
			DAG 16:1-17:1	0.252038	0.281697	0.334839	0.107089	0.0979173	0.0269038	1.59305	2.76634	3.23025	0.68785	0.295446	0.156657
		DAG 33:3	DAG 15:0-18:3							5.93813	4.75631	1.28499
		DAG 34:0	DAG 16:0-18:0	968.537	1034.88	1031.98	1098.26	1008.83	1030.6	6598.2	7102.73	7405.5	1789.13	2033.21	1901.2
			DAG 17:0-17:0	2.5049	2.1048	3.05836	1.61457	2.31434	3.66057	23.0828	18.6995	21.9616	5.98957	6.41775	6.4981
		DAG 34:1	DAG 16:0-18:1	973.76	965.388	1029.74	1007.48	960.408	976.358	6020.93	6782.49	6817.12	1896.9	2102.62	1990.97
			DAG 16:1-18:0	28.0841	27.5562	31.2434	29.4293	27.8001	28.8301	175.338	185.637	188.503	52.784	61.0838	54.7639
			DAG 17:0-17:1							8.25808	2.44516	1.9887	1.23765	0.877873	0.430058
		DAG 34:2	DAG 16:0-18:2	108.592	102.463	105.317	104.809	112.227	103.512	628.447	694.977	730.624	172.79	202.225	188.618
			DAG 16:1-18:1	31.4342	31.625	30.6078	31.3045	32.5044	31.9015	233.077	260.866	267.789	71.352	80.9206	76.0464
		DAG 34:3	DAG 16:0-18:3	19.6855	21.1117	21.0083	23.9171	17.7781	15.0302	83.588	101.823	95.0033	17.5532	17.0504	14.3014
			DAG 16:1-18:2	4.29511	3.41937	4.09472	4.18522	3.59097	3.28522	28.4777	31.8191	29.3943	5.71915	5.28872	3.9919
		DAG 34:4	DAG 34:4	4.85768	4.49149	0.66296	1.36917	1.61931	0.895256	6.0606	5.79695	12.3887
		DAG 35:0	DAG 17:0-18:0	50.381	53.5744	62.963	61.888	65.7013	63.1598	438.895	433.879	468.668	102.416	112.053	117.269
		DAG 35:1	DAG 17:0-18:1	52.5969	52.619	55.3345	54.4494	52.8883	56.534	415.812	393.54	416.166	105.899	118.076	128.803
			DAG 17:1-18:0	4.00259	4.19901	4.1034	3.32853	4.02558	4.74062	15.7103	22.981	25.9348	6.8385	8.33111	9.63124
		DAG 35:2	DAG 17:0-18:2	5.22789	3.86168	3.4975	5.16032	5.30543	5.3128	44.5384	49.966	47.1345	7.24494	10.2637	9.40004
			DAG 17:1-18:1	5.94959	4.59937	4.64678	5.39141	5.35726	5.35463	53.2493	53.4006	54.6311	12.1123	16.9433	17.6122
		DAG 35:3	DAG 17:1-18:2							6.33227	4.17688	6.26586
		DAG 36:0	DAG 36:0	196.536	182.307	205.635	206.402	194.255	189.831	1556.45	1555.96	1729.01	334.112	423.267	373.14
		DAG 36:1	DAG 18:0-18:1	335.38	327.831	367.529	354.157	350.768	349.263	2384.8	2693.18	2712.9	629.354	767.936	722.826
		DAG 36:2	DAG 18:0-18:2	55.7356	56.6338	53.1727	55.5128	58.16	55.9624	304.476	336.592	354.674	77.4627	92.0318	88.5975
			DAG 18:1-18:1	173.997	184.222	168.093	172.579	179.703	181.871	1483.62	1675.58	1698.91	379.223	442.336	431.935
		DAG 36:3	DAG 16:0-20:3	4.82773	5.02317	4.99754	5.01874	4.20325	4.64635	15.6753	20.6852	22.1528	6.7479	5.5391	5.30307
			DAG 18:0-18:3	7.64264	8.0417	7.85374	7.83008	7.68704	7.43501	37.9878	41.322	40.2216	7.77594	8.21237	8.15766
			DAG 18:1-18:2	44.6157	46.6263	50.2966	48.39	47.443	47.8542	395.101	430.39	457.342	61.6266	78.5043	70.3388
		DAG 36:4	DAG 18:1-18:3	26.0765	19.8584	18.3611	19.4928	20.0133	15.8514	127.187	153.603	155.685	18.4444	16.3718	21.6042
		DAG 36:5	DAG 36:5							15.1751	16.2107	19.7756
		DAG 37:0	DAG 37:0	5.75398	5.20302	12.4531	11.3595	8.16202	9.58264	83.2031	74.303	89.2503	17.8349	12.2866	12.9037
		DAG 37:1	DAG 37:1	9.13847	7.42601	10.2567	6.38548	10.4796	10.1299	70.695	63.057	80.125	18.247	15.0473	19.3801
		DAG 37:2	DAG 37:2	0.664769	1.00402	1.67795	0.494686	4.90823	2.06411	43.2062	46.2582	53.4803	5.07064	10.1489	12.3986
		DAG 38:0	DAG 38:0	12.5592	9.15936	15.056	10.2758	13.2499	12.1253	72.1592	94.8745	91.3818	14.8722	18.8052	19.4554
		DAG 38:1	DAG 38:1	13.8192	7.30553	13.5595	15.8324	11.6092	11.6294	75.2069	85.8968	86.2686	22.1781	25.641	18.7704
		DAG 38:2	DAG 38:2	4.4669	1.93506	5.0239	4.624	1.93792	4.93995	49.111	35.2758	40.9817	6.79234	13.0061	10.6282
		DAG 38:3	DAG 38:3	2.14042	2.78387	4.94653	2.41958	1.53556	3.05336	17.1738	18.9274	12.0694	0.994332	2.55456	0.806596
		DAG 38:4	DAG 18:1-20:3	15.9475	8.69581	12.671	16.1344	14.8986	14.5169	73.1034	109.638	122.12	20.1935	18.2236	24.5253
		DAG 40:0	DAG 40:0	6.80626	6.44448	5.16335	6.11058	5.25895	3.39321	49.8504	51.6984	57.3956	7.89549	14.173	9.64728
		DAG 40:1	DAG 40:1							14.6535	13.852	20.4959	3.87426	1.88624	9.06766
		DAG 40:5	DAG 18:0-22:5							1.23435	1.05853	2.12069
			DAG 18:1-22:4							29.7955	35.0405	55.7647
		DAG 42:0	DAG 42:0	2.28592	3.91846	3.36787	3.94627	2.21245	4.77886	54.1188	44.5126	35.9505	5.69324	11.5912	8.32009
		DAG 42:1	DAG 42:1							6.70041	6.03105	5.69336	1.85764	1.03713	2.25956
		DAG 44:0	DAG 44:0	1.88152	1.93194	1.0802	4.53721	1.36284	2.0698	9.92384	13.4776	13.9777	4.27542	4.16314	4.56702
	TAG	TAG 24:0	TAG 24:0(FA 2:0)	0.997608	1.03883	0.957523	1.02747	0.927589	1.05066	16.1439	15.9808	14.5225	2.91841	3.08184	3.11955
			TAG 24:0(FA 4:0)	18.6351	20.1399	16.8787	18.5905	16.9992	19.3963	256.51	259.935	236.855	44.848	51.2831	48.9257
			TAG 24:0(FA 6:0)	6.9941	7.70367	6.25562	7.26524	6.32431	7.52224	102.468	104.611	92.2484	16.8257	18.6424	18.5136
			TAG 24:0(FA 8:0)	4.67531	5.04396	4.257	4.79574	4.05937	5.35128	70.2046	64.458	58.4758	12.2028	12.5189	13.8282
			TAG 24:0(FA 10:0)	4.21277	4.74336	3.74922	4.45557	3.75353	4.45217	67.1359	65.7171	59.2221	10.7198	11.8814	12.0757
			TAG 24:0(FA 12:0)	5.8119	6.51006	5.11506	6.18286	5.22267	6.45537	94.397	92.742	84.8402	15.7229	17.882	17.3908
			TAG 24:0(FA 14:0)	6.352	6.96141	5.84699	6.61503	5.75243	6.83339	104.474	100.261	92.1538	16.655	18.8736	19.1042
			TAG 24:0(FA 16:0)	7.36638	7.74207	6.67735	6.97886	6.97019	7.63795	125.646	117.198	105.976	19.5485	21.6376	23.2067
			TAG 24:0(FA 18:0)	0.361668	0.415729	0.374986	0.434411	0.425929	0.415306	8.80664	7.67323	6.7008	1.20086	1.27961	1.43118
		TAG 24:1	TAG 24:1(FA 2:0)							0.719999	2.10163	1.9617
			TAG 24:1(FA 4:0)							2.3314	6.98773	6.67097
			TAG 24:1(FA 6:0)							0.463599	1.25359	1.3531
			TAG 24:1(FA 8:0)							0.188299	0.70965	0.668454
			TAG 24:1(FA 10:0)							0.490121	1.27937	1.13634
			TAG 24:1(FA 12:1)							0.354431	0.803419	0.845135
			TAG 24:1(FA 14:1)							3.88171	1.58977	1.58335
			TAG 24:1(FA 16:1)							2.29204	1.87426	2.01644
			TAG 24:1(FA 18:1)							5.14779	5.28886	5.50788
		TAG 25:0	TAG 25:0(FA 2:0)	0.0388983	0.0613885	0.0370289	0.0413593	0.0288336	0.0615599	1.19462	1.572	1.80636	0.224046	0.207976	0.136564
			TAG 25:0(FA 3:0)	0.178803	0.339915	0.126017	0.27204	0.196174	0.362511	4.30018	5.83698	6.85273	0.696699	0.928839	1.0192
			TAG 25:0(FA 4:0)	1.5228	2.98755	1.00531	2.81932	1.75829	2.83592	28.8194	40.0988	47.6692	4.84609	7.24746	7.04516
			TAG 25:0(FA 5:0)	0.208738	0.439093	0.141937	0.395982	0.235498	0.420803	4.26098	5.94513	7.3747	0.756167	1.17355	1.10672
			TAG 25:0(FA 6:0)	0.835929	1.70616	0.589278	1.42887	0.977674	1.65511	17.1864	23.6686	27.7782	2.62446	3.85498	3.99707
			TAG 25:0(FA 7:0)	0.15873	0.294068	0.0778187	0.294591	0.196566	0.274322	3.57029	5.33072	5.56325	0.578681	0.975377	0.920951
			TAG 25:0(FA 8:0)	0.211817	0.493875	0.150294	0.51199	0.302553	0.385467	5.51099	7.42841	8.1695	0.718848	1.20551	1.13515
			TAG 25:0(FA 9:0)	0.152841	0.265911	0.108326	0.322901	0.162365	0.276169	3.5428	4.82502	5.29208	0.642309	0.845346	1.16707
			TAG 25:0(FA 10:0)	0.246151	0.48397	0.118185	0.484097	0.235578	0.550527	6.24624	8.44251	9.0556	0.834802	1.38155	1.37698
			TAG 25:0(FA 11:0)	0.17119	0.446519	0.142978	0.405063	0.306687	0.428166	5.75725	7.32028	8.23075	0.801191	1.15515	1.27608
			TAG 25:0(FA 12:0)	0.402096	0.850033	0.252359	0.798574	0.4579	0.770446	10.344	12.5333	14.4706	1.47864	2.038	2.34609
			TAG 25:0(FA 13:0)	0.169465	0.377123	0.116026	0.301124	0.205813	0.349591	4.78757	5.66908	6.75534	0.650325	0.962379	1.05215
			TAG 25:0(FA 14:0)	0.277291	0.649824	0.146754	0.538171	0.357973	0.585592	8.46664	10.3526	10.837	1.05174	1.59989	1.73586
			TAG 25:0(FA 15:0)	0.835118	1.67354	0.520067	1.56069	0.938723	1.5494	18.2229	24.8205	27.7501	2.76825	4.09521	4.22643
			TAG 25:0(FA 16:0)	0.317208	0.803114	0.225313	0.600522	0.510295	0.631722	8.53661	10.5224	12.4052	1.50967	1.73558	2.26058
			TAG 25:0(FA 17:0)	0.246571	0.406424	0.133199	0.402382	0.288635	0.441702	10.4719	6.38331	7.36753	0.948672	1.07168	2.37859
			TAG 25:0(FA 18:0)							3.8101	0.426247	1.23243	0.1472	0.161651	0.977773
		TAG 26:0	TAG 26:0(FA 2:0)	2.55817	2.41478	2.68767	2.67324	2.56986	2.42399	32.5677	31.5768	29.8534	5.50248	7.56708	6.55631
			TAG 26:0(FA 4:0)	72.5132	70.133	70.2433	71.4623	63.8696	67.1584	1007.81	961.412	916.21	158.963	203.505	187.336
			TAG 26:0(FA 6:0)	44.952	42.2795	41.751	42.0712	38.7608	40.412	594.504	562.044	537.789	95.0217	119.672	111.876
			TAG 26:0(FA 8:0)	23.6341	22.4688	23.0125	23.3424	20.2416	22.3044	321.019	296.348	282.948	50.6557	62.2796	59.6961
			TAG 26:0(FA 10:0)	23.7801	22.0365	22.162	22.6452	20.0129	21.4336	313.416	285.93	273.048	48.9724	60.8988	58.6995
			TAG 26:0(FA 12:0)	33.4184	31.0342	30.9639	32.6084	29.2111	29.8007	454.941	415.11	400.689	69.9433	90.013	84.5614
			TAG 26:0(FA 14:0)	34.4069	31.3694	31.8181	33.1989	30.6544	30.6681	462.63	431.493	409.695	70.5739	89.8093	83.7429
			TAG 26:0(FA 16:0)	42.7825	40.9495	41.6995	41.1183	37.8632	39.2255	623.781	615.94	583.428	102.094	128.854	118.492
			TAG 26:0(FA 18:0)	4.59406	4.26275	4.51523	4.26824	4.11278	3.99462	84.5812	66.0469	63.5472	10.1495	12.2291	14.56
			TAG 26:0(FA 20:0)							3.03668	0.22035	0.19325
		TAG 26:1	TAG 26:1(FA 2:0)	0.278198	0.420025	0.221136	0.452859	0.192076	0.385689	4.63898	8.03843	8.06379	1.14349	1.4383	0.624171
			TAG 26:1(FA 4:0)	6.54992	9.89072	4.67548	11.9094	5.2792	9.81975	85.3512	157.707	156.701	21.1399	26.9971	14.4591
			TAG 26:1(FA 6:0)	1.13352	1.73358	0.847323	1.97826	0.857121	1.67621	15.8444	29.5713	29.1739	3.93581	5.15472	2.67558
			TAG 26:1(FA 8:0)	0.430747	0.630435	0.287914	0.76423	0.353413	0.600093	5.79367	10.5002	10.001	1.52565	1.83195	1.05129
			TAG 26:1(FA 10:0)	0.362012	0.525091	0.272871	0.617965	0.310597	0.54913	4.94789	8.16185	8.47608	1.25054	1.56632	0.82277
			TAG 26:1(FA 12:0)	1.10872	1.67107	0.807672	1.88922	0.95986	1.60856	13.9016	23.3778	23.4224	3.82447	4.78669	2.63742
			TAG 26:1(FA 12:1)	0.426965	0.617623	0.323295	0.767884	0.357009	0.647142	6.70766	10.8714	10.3671	1.55809	1.85009	1.13235
			TAG 26:1(FA 14:1)	0.605811	0.955204	0.480306	1.14158	0.493449	0.94789	9.1776	14.6238	14.9893	2.18702	2.7412	1.74351
			TAG 26:1(FA 16:1)	0.74262	1.13625	0.507898	1.23085	0.54916	1.0376	11.5791	20.7511	18.7005	2.70963	3.35798	2.09054
			TAG 26:1(FA 18:1)	5.90046	7.58311	6.3501	8.32952	5.79698	7.16679	310.548	126.1	134.735	16.5826	22.3068	52.1704
		TAG 27:0	TAG 27:0(FA 2:0)	0.179977	0.333389	0.336784	0.433695	0.34716	0.330172	2.56224	3.47012	3.77379	0.731881	0.758844	0.815782
			TAG 27:0(FA 3:0)	0.679334	1.01042	0.886193	1.29584	0.855635	1.03162	12.92	13.3375	13.3563	2.559	2.51221	2.60917
			TAG 27:0(FA 4:0)	5.91873	8.46649	7.6378	9.92379	7.63733	8.53034	94.9138	113.212	102.964	19.0486	21.2809	21.141
			TAG 27:0(FA 5:0)	0.864608	1.3529	1.12079	1.4652	1.10072	1.19182	14.585	17.3245	16.7394	3.04843	3.23356	2.90559
			TAG 27:0(FA 6:0)	3.3987	4.82434	4.34732	5.73497	4.1842	4.55439	56.0853	61.0306	56.7668	10.6995	11.5242	11.389
			TAG 27:0(FA 7:0)	0.974187	1.38877	1.23545	1.53591	1.18482	1.32148	15.24	19.6492	17.8197	3.4878	3.91474	3.79636
			TAG 27:0(FA 8:0)	3.08968	4.48303	3.91761	5.1328	3.76046	4.18158	50.0699	54.2241	50.8919	9.37053	10.8987	10.3862
			TAG 27:0(FA 9:0)	1.08631	1.64775	1.25923	1.90391	1.28069	1.58961	16.3294	20.0136	19.1254	3.69466	3.85453	4.14919
			TAG 27:0(FA 10:0)	1.64759	2.6533	2.2798	2.93618	2.21257	2.41299	27.915	30.1566	29.4322	5.35898	5.88731	5.89744
			TAG 27:0(FA 11:0)	0.778051	1.20633	0.889699	1.22892	0.995657	1.02696	13.0349	15.2546	13.5816	2.8372	2.94386	2.75863
			TAG 27:0(FA 12:0)	1.33484	1.93781	1.76794	2.2555	1.70912	1.91224	22.4627	25.9843	24.2322	4.40671	4.75326	4.58089
			TAG 27:0(FA 13:0)	1.32595	1.84927	1.57475	2.27879	1.62018	2.00085	22.435	24.8733	22.2955	4.1341	4.63663	4.68971
			TAG 27:0(FA 14:0)	2.56369	3.55272	3.22433	4.20536	3.10255	3.58058	40.818	47.5419	43.058	7.91472	9.09818	8.47252
			TAG 27:0(FA 15:0)	4.14069	5.87355	5.30735	6.99463	5.19035	5.96664	64.4636	78.2959	70.4298	13.1593	14.6036	14.197
			TAG 27:0(FA 16:0)	1.72967	2.56649	2.31805	2.79816	2.23962	2.53749	31.0134	35.8807	33.8293	6.37598	7.21083	6.24666
			TAG 27:0(FA 17:0)	1.65234	2.28542	2.28864	2.48193	2.0322	2.32458	42.142	30.2404	29.8744	5.30932	5.54726	10.3071
			TAG 27:0(FA 18:0)	0.221927	0.422295	0.38269	0.462687	0.534035	0.465097	6.17207	6.25839	5.67444	1.27355	1.12895	1.59339
			TAG 27:0(FA 19:0)							7.87861	0.947083	1.16641	0.708329	0.795318	1.78449
			TAG 27:0(FA 21:0)	0.210618	0.128031	0.494889	0.0594185	0.333599	0.0759602	17.8996	1.23713	1.66293	0.420995	0.23336	3.81452
			TAG 27:0(FA 22:0)							4.54505	0.174862	0.611759
		TAG 27:1	TAG 27:1(FA 3:0)	0.0622594	0.0338511	0.00862423	0.0935084	0.00535388	0.0926846	1.43109	1.5153	1.92123	0.235446	0.108755	0.0869973
			TAG 27:1(FA 4:0)	0.424246	0.162493	0.185816	0.785835	0.1007	0.451609	6.86772	8.43762	9.3325	1.27981	0.542809	0.582703
			TAG 27:1(FA 5:0)	0.123352	0.0443818	0.0393721	0.164138	0.0298759	0.126361	2.0554	2.42787	2.85651	0.358558	0.166761	0.108515
			TAG 27:1(FA 6:0)	0.263645	0.11032	0.101839	0.460078	0.0678803	0.319266	4.06971	5.06572	5.60995	0.78243	0.31067	0.322163
			TAG 27:1(FA 8:0)							0.742497	0.857733	0.994715
			TAG 27:1(FA 13:1)							0.388757	0.660443	0.756639
			TAG 27:1(FA 14:1)							1.05027	1.07088	1.48221	0.0994128	0.0621873	0.0959155
			TAG 27:1(FA 15:1)	0.083557	0.0352943	0.0239004	0.118533	0.0224717	0.0983504	0.891447	1.29367	1.65965	0.205817	0.0750458	0.0749005
			TAG 27:1(FA 16:1)							0.796457	0.856904	0.942298	0.122645	0.0179757	0.0213465
			TAG 27:1(FA 17:1)	0.248496	0.101415	0.10378	0.414438	0.0630396	0.29301	4.56195	4.59144	5.19186	0.697927	0.327222	0.430898
			TAG 27:1(FA 18:1)	0.372688	0.157611	0.248359	0.567776	0.124459	0.435484	18.2185	6.79693	8.50806	1.11278	0.489587	1.63937
			TAG 27:1(FA 19:1)	0.1355	0.0517049	0.107449	0.189985	0.0461264	0.114009	16.0874	1.85378	2.74493	0.566786	0.21541	1.5371
		TAG 28:0	TAG 28:0(FA 2:0)	4.98001	4.83992	5.09142	5.20029	5.21605	4.65344	54.3973	50.539	50.4319	10.8988	13.549	11.5848
			TAG 28:0(FA 3:0)							1.52125	0.92251	1.43887
			TAG 28:0(FA 4:0)	135.07	122.018	130.954	125.29	120.58	121.293	1686.39	1642.5	1652.76	297.54	377.15	344.427
			TAG 28:0(FA 5:0)							0.595879	1.39574	2.18392	0.499004	0.127462	0.138218
			TAG 28:0(FA 6:0)	72.2088	64.0974	69.0724	64.8102	61.9923	64.0144	932.842	912.8	921.178	154.841	198.919	181.016
			TAG 28:0(FA 7:0)							0.452283	1.15194	1.66089	0.18646	0.376986	0.0972431
			TAG 28:0(FA 8:0)	64.9358	58.6335	62.8849	59.6902	56.781	57.8878	817.605	790.419	787.629	144.92	184.219	167.506
			TAG 28:0(FA 9:0)							1.84467	2.62476	2.88338	0.423421	0.751074	0.573214
			TAG 28:0(FA 10:0)	78.8436	73.058	78.1165	74.8424	70.9541	73.1045	949.704	895.996	896.818	166.469	213.141	196.528
			TAG 28:0(FA 11:0)							1.1946	1.38336	1.291
			TAG 28:0(FA 12:0)	42.7227	38.323	41.266	39.9361	38.2947	37.8105	513.881	482.027	480.254	92.2013	115.717	107.479
			TAG 28:0(FA 13:0)							1.55373	0.806913	0.967007
			TAG 28:0(FA 14:0)	113.657	102.485	110.648	105.529	102.196	102.89	1375.31	1311.7	1298.01	237.694	305.798	278.323
			TAG 28:0(FA 15:0)	0.428923	0.450094	0.321438	0.411558	0.485202	0.390285	6.26654	5.74183	5.04082	1.07275	1.31106	1.16619
			TAG 28:0(FA 16:0)	93.0315	83.6184	90.455	86.5604	82.6565	82.4251	1216.29	1176.87	1162.57	215.458	270.421	245.422
			TAG 28:0(FA 17:0)							0.727982	0.856142	0.741135	0.211994	0.127321	0.447516
			TAG 28:0(FA 18:0)	19.3058	18.0349	19.5184	17.4944	16.8932	18.2561	288.489	289.679	294.012	43.4062	56.8352	51.2058
			TAG 28:0(FA 20:0)	0.216016	0.205794	0.227818	0.177065	0.253823	0.225256	11.2117	1.50759	1.6164	1.10234	0.705751	2.47359
			TAG 28:0(FA 21:0)	0.851813	0.53842	1.31717	0.337197	0.803069	0.376281	70.4359	3.47805	5.01233	1.03819	1.37609	13.5108
		TAG 28:1	TAG 28:1(FA 2:0)	1.01453	1.01542	1.26577	1.10955	1.02238	1.05809	17.0115	16.4267	15.3973	2.53393	3.07948	3.07053
			TAG 28:1(FA 4:0)	28.9392	28.9087	30.8039	29.5417	25.5612	28.602	465.346	472.424	449.551	66.7451	80.9889	77.1449
			TAG 28:1(FA 6:0)	21.5161	21.6899	22.4558	20.9738	18.9957	21.2092	346.756	346.657	337.26	48.3956	58.678	56.7532
			TAG 28:1(FA 8:0)	3.39414	3.58453	3.8774	3.51406	3.10371	3.45567	55.274	54.6706	51.7265	8.43104	10.037	9.9665
			TAG 28:1(FA 10:0)	2.9444	3.02434	3.27254	3.14553	2.57072	2.8689	44.0485	42.563	38.7466	7.01479	8.68486	7.88828
			TAG 28:1(FA 12:0)	2.12921	2.1131	2.22591	2.11175	1.81824	2.11398	29.4168	28.6052	25.926	4.51805	5.78356	5.63481
			TAG 28:1(FA 12:1)	1.48373	1.41807	1.57752	1.52601	1.25505	1.36014	19.1221	19.6678	18.0129	3.30332	4.20983	3.72548
			TAG 28:1(FA 14:0)	7.43259	7.5198	8.08047	7.75654	7.11192	7.18232	97.3126	95.3091	88.8827	16.9048	20.9416	19.4202
			TAG 28:1(FA 14:1)	4.29165	4.26618	4.44561	4.43157	3.65094	4.16436	61.6945	57.9312	57.0062	9.56852	11.9665	11.506
			TAG 28:1(FA 16:1)	3.70359	3.82224	4.05417	3.71498	3.23858	3.69626	57.3872	58.3777	55.9849	8.92246	10.6973	10.1972
			TAG 28:1(FA 18:1)	27.1288	27.5701	29.3508	27.0625	24.0675	26.6751	536.776	514.812	478.275	66.4717	80.7382	83.2985
			TAG 28:1(FA 20:1)	0.142173	0.0407787	0.295161	0.137539	0.179218	0.165385	23.2566	1.97247	1.61872	0.840084	0.463906	4.84368
		TAG 28:2	TAG 28:2(FA 4:0)	0.478678	0.20104	0.797965	1.62913	0.570675	0.13082	19.885	35.2023	25.0038	0.581298	0.723591	1.64103
			TAG 28:2(FA 6:0)	0.423659	0.17398	0.64958	1.33936	0.496327	0.110853	16.8812	30.0308	21.2755	0.435948	0.58593	1.27875
			TAG 28:2(FA 8:0)							1.4615	2.09276	1.56395	0.0357991	0.0220741	0.0470924
			TAG 28:2(FA 12:1)							0.312907	1.00851	0.757555	0.0366839	0.0152054	0.0390694
			TAG 28:2(FA 16:2)							0.970406	1.79213	1.32542
			TAG 28:2(FA 18:2)	0.627037	0.269015	1.03409	2.17076	0.829295	0.170236	30.853	52.9993	37.1337	0.800621	1.02483	2.43811
		TAG 29:0	TAG 29:0(FA 2:0)	0.535605	0.718707	0.686735	0.78256	0.582442	0.60161	4.05969	6.2774	6.08443	1.16659	1.33165	0.968463
			TAG 29:0(FA 3:0)	1.45869	1.82804	1.67511	2.07465	1.58289	1.62478	12.867	21.4646	20.3018	3.46379	4.48327	3.23148
			TAG 29:0(FA 4:0)	12.094	14.2506	13.0239	15.7899	13.4231	13.162	106.115	182.008	175.757	29.403	35.5198	26.7183
			TAG 29:0(FA 5:0)	1.54068	1.69868	1.59918	2.00121	1.58025	1.6029	13.5273	25.5419	26.1307	3.46803	4.49879	3.40187
			TAG 29:0(FA 6:0)	4.95212	5.43532	5.111	6.37751	5.06195	5.08471	45.8984	78.8064	77.6096	11.7559	14.5016	10.8071
			TAG 29:0(FA 7:0)	1.35791	1.42321	1.41128	1.66372	1.38757	1.45354	13.3786	23.4426	23.6672	3.49776	4.31271	3.3561
			TAG 29:0(FA 8:0)	4.41727	4.81238	4.73587	5.41501	4.5256	4.5707	38.8337	65.5078	64.4491	10.4275	12.179	9.2615
			TAG 29:0(FA 9:0)	2.53583	2.75293	2.66272	3.23471	2.60711	2.66252	22.652	40.1036	36.7028	6.97134	8.06763	6.69624
			TAG 29:0(FA 10:0)	9.05749	10.7058	9.81743	11.7504	9.76285	9.90159	79.467	133.901	125.557	21.8195	26.5596	19.3752
			TAG 29:0(FA 11:0)	2.26097	2.70739	2.26953	3.10218	2.43018	2.52799	18.996	33.2367	32.1624	5.77665	7.21257	5.34738
			TAG 29:0(FA 12:0)	3.04162	3.45584	3.17599	4.19903	3.26597	3.46046	27.8	42.8402	40.8328	7.56225	9.11507	6.48718
			TAG 29:0(FA 13:0)	1.70242	1.9051	1.74594	2.15289	1.87336	1.88597	15.1265	24.9575	24.4099	4.38631	4.97064	3.52809
			TAG 29:0(FA 14:0)	4.25759	5.10644	5.08102	5.92564	4.62436	4.66139	38.339	66.2393	61.8064	10.737	12.251	9.66374
			TAG 29:0(FA 15:0)	12.0866	13.7804	13.1064	16.0883	13.0305	13.1489	101.251	173.491	165.937	28.8954	34.6164	25.6282
			TAG 29:0(FA 16:0)	5.83288	6.48639	6.30297	7.3475	5.9557	6.18388	52.5519	93.4289	85.524	14.843	17.4347	13.2545
			TAG 29:0(FA 17:0)	3.03667	3.39697	3.31748	3.65238	3.12678	3.10784	28.7427	50.3969	47.4646	7.83543	9.72561	7.07167
			TAG 29:0(FA 18:0)	0.631877	0.76331	0.717739	0.951976	0.690518	0.755794	7.85357	12.8993	12.5507	1.60917	2.13192	1.56973
			TAG 29:0(FA 19:0)	0.242824	0.203457	0.13196	0.0774463	0.25398	0.252711	2.60275	2.65408	3.82791	2.47358	2.64923	2.43289
			TAG 29:0(FA 21:0)	5.64831	4.05314	10.9955	3.4396	7.11652	3.24615	318.477	30.7776	46.1718	6.24567	9.52323	72.0981
			TAG 29:0(FA 24:0)							5.36814	0.276376	1.05841
		TAG 29:1	TAG 29:1(FA 2:0)							0.314297	1.74712	1.46614
			TAG 29:1(FA 3:0)	0.174465	0.200152	0.348103	0.390364	0.430515	0.39138	4.41354	6.57264	6.36621	0.674364	1.07047	0.650293
			TAG 29:1(FA 4:0)	1.00535	1.672	2.81896	2.48929	2.72653	2.96552	29.26	42.345	39.822	4.60561	6.97961	5.06125
			TAG 29:1(FA 5:0)	0.161922	0.30654	0.442921	0.412045	0.461171	0.472364	5.68142	8.10928	7.99114	0.773204	1.19818	0.78556
			TAG 29:1(FA 6:0)	0.395553	0.671953	1.06782	0.994566	1.09293	1.25414	12.3247	17.4069	16.1914	1.83217	2.69319	1.92357
			TAG 29:1(FA 7:0)	0.236268	0.382094	0.429796	0.565391	0.550425	0.651102	7.28802	11.4921	10.7309	1.11567	1.74381	1.26599
			TAG 29:1(FA 8:0)	0.333414	0.646963	0.882084	0.922686	0.958624	1.17809	11.5861	16.7688	13.4516	1.70235	2.34045	1.86315
			TAG 29:1(FA 9:0)	0.0730687	0.0681996	0.058241	0.0507785	0.175999	0.155873	2.61987	3.2098	3.30665	0.370662	0.566762	0.328478
			TAG 29:1(FA 10:0)	0.103452	0.199175	0.300474	0.293923	0.265438	0.372901	3.78702	4.72208	4.61516	0.577038	0.717548	0.521113
			TAG 29:1(FA 11:0)							1.57474	2.43495	2.27602	0.332921	0.427828	0.156686
			TAG 29:1(FA 12:0)							1.52983	1.38496	2.61817
			TAG 29:1(FA 12:1)							1.99349	2.10229	2.14436	0.250972	0.327353	0.309181
			TAG 29:1(FA 13:0)							1.31826	1.35596	1.45375	0.237833	0.49446	0.0727448
			TAG 29:1(FA 13:1)							1.42011	1.43428	1.24852	0.291377	0.351509	0.0998782
			TAG 29:1(FA 14:0)	0.0991747	0.141074	0.20244	0.287719	0.299491	0.30574	2.37204	3.77809	3.80479	0.451978	0.780284	0.512458
			TAG 29:1(FA 14:1)	0.0910958	0.119165	0.321143	0.129009	0.154825	0.296511	2.91705	4.3927	4.21495	0.467694	0.616757	0.487831
			TAG 29:1(FA 15:0)	0.392123	0.716355	1.02735	0.998103	1.14618	1.2679	10.3579	15.3805	14.3343	1.73602	2.8638	1.9455
			TAG 29:1(FA 15:1)	0.206509	0.361864	0.498901	0.46178	0.586947	0.550409	4.10792	6.53335	6.66525	0.793468	1.30282	0.781058
			TAG 29:1(FA 16:1)	0.110058	0.221617	0.301433	0.295879	0.2853	0.381837	4.35054	5.6312	5.74688	0.668719	0.951432	0.584714
			TAG 29:1(FA 17:1)	0.41541	0.730112	1.18013	1.00722	1.19245	1.26202	12.1273	17.5481	17.2464	1.99114	2.92348	2.14336
			TAG 29:1(FA 18:1)	0.551126	0.996585	1.5389	1.25482	1.56208	1.76986	23.4698	30.793	29.4958	2.97728	4.38677	3.39303
			TAG 29:1(FA 19:1)	0.130573	0.224227	0.375082	0.297763	0.412393	0.378823	6.45334	7.17158	7.35183	1.73834	2.46339	2.14858
			TAG 29:1(FA 21:1)							12.5139	0.600608	1.26789
		TAG 30:0	TAG 30:0(FA 2:0)	10.2395	11.1417	11.6166	11.0505	11.0177	10.3132	91.819	89.3201	84.2611	22.1315	26.4998	23.9909
			TAG 30:0(FA 3:0)	0.224971	0.207134	0.0901742	0.0736061	0.208534	0.22842				0.495474	0.219515	0.291134
			TAG 30:0(FA 4:0)	208.541	204.976	210.203	196.689	192.758	195.415	2406.89	2357.6	2210.34	470.977	587.838	508.53
			TAG 30:0(FA 5:0)							1.32268	4.00698	1.93482	0.372752	0.411344	0.148027
			TAG 30:0(FA 6:0)	89.1106	84.5613	85.8711	80.9246	78.6481	80.1672	1094.25	1051.02	996.643	195.511	245.986	215.263
			TAG 30:0(FA 7:0)							0.914938	0.620757	0.981769
			TAG 30:0(FA 8:0)	61.173	58.4159	60.1451	55.5663	54.5022	55.8255	770.149	762.43	719.573	138.48	170.527	148.748
			TAG 30:0(FA 9:0)	0.175303	0.183634	0.28502	0.0800619	0.198961	0.159895	1.12816	2.14438	3.01374	0.475181	0.622353	0.700482
			TAG 30:0(FA 10:0)	167.874	162.722	168.237	156.203	151.936	154.923	1949	1910.03	1786.03	378.09	476.53	409.6
			TAG 30:0(FA 11:0)	0.523198	0.397361	0.483927	0.31051	0.601218	0.507733	5.32198	4.7897	6.09967	1.26099	1.4533	0.957053
			TAG 30:0(FA 12:0)	107.983	106.962	109.752	103.448	102.448	100.763	1142.7	1087.01	1023.93	233.491	290.521	252.486
			TAG 30:0(FA 13:0)										0.367909	0.371491	0.360846
			TAG 30:0(FA 14:0)	147.25	144.673	150.52	142.549	138.616	138.54	1560.36	1539.78	1423.48	311.324	390.782	343.111
			TAG 30:0(FA 15:0)	0.847602	0.909852	0.893634	0.700939	0.7947	0.828401	10.5146	10.0461	9.66895	1.70724	2.47792	2.18946
			TAG 30:0(FA 16:0)	227.091	223.069	234.296	215.59	211.695	213.729	2707.94	2623.13	2464.81	522.786	653.698	571.404
			TAG 30:0(FA 17:0)							3.58536	2.04442	1.6745	0.457926	0.464638	0.217024
			TAG 30:0(FA 18:0)	31.8125	30.5535	31.8033	29.5454	28.5849	29.6697	464.775	457.514	422.562	72.5601	90.0522	78.904
			TAG 30:0(FA 20:0)	0.524583	0.539258	0.533991	0.561363	0.39419	0.361575	6.00145	4.83688	5.5373	1.51171	1.67544	1.58308
			TAG 30:0(FA 21:0)	0.402517	0.448729	0.794577	0.120061	0.587336	0.211998	25.1291	1.09456	2.37902	0.790352	0.571566	4.82416
			TAG 30:0(FA 22:0)	0.227458	0.198356	0.63064	0.0701829	0.184346	0.149281	27.2784	1.20395	2.21514	3.27831	0.353652	5.56156
		TAG 30:1	TAG 30:1(FA 2:0)	2.08871	2.15527	2.24134	2.16188	2.18635	2.16455	36.0849	32.204	32.0198	5.58741	6.86283	6.11187
			TAG 30:1(FA 4:0)	50.5757	49.155	52.411	48.8623	49.3986	49.3116	893.73	819.529	798.768	133.499	164.069	146.574
			TAG 30:1(FA 6:0)	23.7593	22.6138	23.9637	21.8895	22.1969	22.7305	427.102	395.273	379.359	58.1517	70.7903	66.1476
			TAG 30:1(FA 8:0)	30.4143	28.7298	31.4277	28.4589	28.5595	29.3703	577.898	527.695	513.811	79.6734	95.6669	88.3582
			TAG 30:1(FA 10:0)	9.64409	9.03927	9.84224	8.68964	9.22806	9.32298	158.561	141.028	138.369	24.6247	29.3008	27.2771
			TAG 30:1(FA 12:0)	5.55868	5.56334	6.09834	5.52871	5.6234	5.53465	83.7132	76.8751	75.9705	14.9896	18.878	16.822
			TAG 30:1(FA 12:1)	4.05801	4.25938	4.34765	3.94117	4.2925	4.10654	59.4035	52.9023	48.9898	10.2969	13.2265	11.3765
			TAG 30:1(FA 14:0)	7.15733	7.07687	7.73312	7.24029	6.96049	7.33621	99.7341	92.8539	90.8117	18.13	22.0535	19.9801
			TAG 30:1(FA 14:1)	6.69464	6.49407	7.1892	6.63982	6.47199	6.86159	105.01	91.749	87.9428	17.7545	20.9969	19.3822
			TAG 30:1(FA 16:0)	15.6527	15.8282	17.1501	15.6158	16.0259	15.8343	226.106	207.8	197.61	42.4784	51.0364	47.0144
			TAG 30:1(FA 16:1)	10.0507	9.70404	10.7001	9.36117	9.83204	9.7689	168.366	153.321	146.46	26.8101	33.3676	29.3956
			TAG 30:1(FA 18:1)	55.2668	52.6364	58.1178	51.9318	52.0974	53.8517	1086.49	987.255	963.002	147.447	174.002	160.413
			TAG 30:1(FA 20:1)	0.223409	0.289384	0.292733	0.259655	0.285561	0.241852	10.4348	4.78703	5.24728	0.838109	1.04603	1.81694
			TAG 30:1(FA 22:1)										0.800381	0.217983	2.12739
		TAG 30:2	TAG 30:2(FA 2:0)	0.178846	0.15004	0.253796	0.275934	0.184862	0.0979857	3.4977	3.71287	4.06359	0.270346	0.360607	0.286511
			TAG 30:2(FA 4:0)	2.6201	2.55464	2.95986	3.75563	3.89245	1.51319	56.8043	61.2078	65.6464	3.01114	3.65751	3.83458
			TAG 30:2(FA 6:0)	1.45357	1.254	1.48763	1.80737	2.05738	0.790206	28.6042	31.0673	33.61	1.32367	1.54469	1.64428
			TAG 30:2(FA 8:0)	2.04021	1.96414	2.21788	2.85796	3.00304	1.18613	45.4694	47.2459	51.1278	1.89462	2.21611	2.63037
			TAG 30:2(FA 10:0)	0.210952	0.207419	0.263997	0.240946	0.355966	0.1228	4.82997	5.14866	5.55795	0.269901	0.292301	0.303694
			TAG 30:2(FA 12:1)	0.171279	0.173224	0.151954	0.223784	0.296793	0.0952552	2.93731	3.07085	3.31907	0.340077	0.354422	0.337491
			TAG 30:2(FA 14:1)	0.218893	0.213852	0.271508	0.366283	0.360915	0.132505	4.75664	4.39741	4.70091	0.483037	0.561089	0.602386
			TAG 30:2(FA 16:1)	0.452727	0.427758	0.465434	0.581957	0.701442	0.258045	8.80002	9.37843	10.383	0.965313	1.08569	1.2015
			TAG 30:2(FA 16:2)	0.18531	0.158664	0.21355	0.252159	0.263588	0.0895327	4.20974	4.60513	4.47625	0.207222	0.235749	0.322267
			TAG 30:2(FA 18:2)	4.59263	4.23765	5.05348	6.11864	6.6201	2.6996	103.146	109.181	113.629	4.35156	5.40466	5.5899
			TAG 30:2(FA 20:2)							8.97184	1.46406	2.19581	0.0847641	0.153374	1.55
			TAG 30:2(FA 22:2)	0.181254	0.187655	0.543872	0.205684	0.73521	0.127767	39.91	1.89275	3.80313	0.324094	0.30158	6.96695
		TAG 30:3	TAG 30:3(FA 4:0)	0.572351	0.381444	0.385265	0.517769	0.543286	0.179674	8.18981	6.31117	6.21071
			TAG 30:3(FA 6:0)	0.333612	0.207403	0.191937	0.299632	0.26483	0.0984029	4.57156	3.62994	3.56942
			TAG 30:3(FA 8:0)	0.495775	0.346096	0.326526	0.413298	0.442491	0.159856	6.80143	5.25369	5.16648
			TAG 30:3(FA 18:3)	1.22213	0.798997	0.869946	1.06095	1.17606	0.375901	19.1864	13.2356	13.3845
			TAG 30:3(FA 20:3)							1.80276	1.14477	1.06412
		TAG 31:0	TAG 31:0(FA 2:0)	1.40916	1.71133	1.76354	1.99007	1.7538	1.65878	12.5794	13.9288	12.9069	3.12728	3.95435	4.10062
			TAG 31:0(FA 3:0)	3.14634	3.7877	3.92446	4.03365	3.33707	3.26157	30.6053	30.9406	28.0918	6.91065	8.40184	8.77548
			TAG 31:0(FA 4:0)	20.4658	23.9982	24.4386	25.5292	21.5471	21.4068	211.91	242.931	223.196	49.6086	57.5651	60.3997
			TAG 31:0(FA 5:0)	2.1708	2.43979	2.52	2.62194	2.15682	2.27512	25.4916	28.5823	28.1691	5.35014	6.37515	6.05687
			TAG 31:0(FA 6:0)	7.28273	8.73876	8.4144	8.74413	7.36212	7.23102	82.2794	94.2095	86.3794	17.5066	21.0189	21.3953
			TAG 31:0(FA 7:0)	1.32678	1.71184	1.72477	1.60038	1.39105	1.3822	18.4415	20.9712	20.4851	3.72606	4.35583	4.31856
			TAG 31:0(FA 8:0)	3.1263	3.64112	3.60855	3.88479	3.26861	3.36432	39.878	45.0009	40.4035	7.89893	9.41844	9.46832
			TAG 31:0(FA 9:0)	2.05563	2.51044	2.2609	2.53509	2.05891	2.13651	27.5046	30.2938	28.7114	5.9011	6.40678	7.32615
			TAG 31:0(FA 10:0)	9.45592	11.2141	11.1978	11.8803	10.2752	9.87222	112.655	123.588	118.602	23.7529	27.905	30.0273
			TAG 31:0(FA 11:0)	5.18397	6.18772	6.53157	6.21212	5.55286	5.56085	59.8853	66.6713	61.659	14.5857	15.8031	17.8246
			TAG 31:0(FA 12:0)	15.5919	18.2174	18.0321	19.815	17.0254	16.2982	160.634	176.108	159.44	37.5404	44.4118	45.9082
			TAG 31:0(FA 13:0)	3.86112	4.9064	5.04743	5.05046	4.15346	4.16802	42.2887	43.6241	42.6657	9.91758	11.332	12.3608
			TAG 31:0(FA 14:0)	9.94515	12.0183	11.7445	12.7579	10.67	10.5515	95.2191	101.219	95.6041	22.9981	27.4336	27.991
			TAG 31:0(FA 15:0)	20.1438	24.5613	24.9765	26.0823	22.2361	21.4637	209.044	222.051	210.223	47.7513	57.1598	59.066
			TAG 31:0(FA 16:0)	11.2109	14.1723	13.4974	14.7722	11.9612	12.2402	128.066	132.035	133.366	28.2983	37.1724	33.2035
			TAG 31:0(FA 17:0)	6.47949	7.50467	7.56827	7.9047	6.69459	6.61253	79.696	86.4209	83.6935	16.8625	20.4286	20.9697
			TAG 31:0(FA 18:0)	1.48323	1.74506	1.71859	1.81286	1.47068	1.5196	22.232	25.1638	22.1165	3.8178	4.58071	4.61607
			TAG 31:0(FA 19:0)	0.381837	0.461985	0.216405	0.440351	0.222568	0.424808	5.57828	5.61521	5.3765	4.40761	4.52856	5.86088
			TAG 31:0(FA 21:0)	0.54359	0.414833	1.00684	0.250981	0.630523	0.377626	33.6844	3.8268	4.35675	0.726027	0.62457	7.2194
			TAG 31:0(FA 23:0)							24.812	0.931855	0.32996	0.534739	0.115597	6.16789
		TAG 31:1	TAG 31:1(FA 2:0)	0.0793071	0.145998	0.0894565	0.225235	0.0526531	0.139435	1.90159	3.5069	2.7458	0.334107	0.50707	0.569921
			TAG 31:1(FA 3:0)	0.480036	0.77533	0.869118	0.932578	0.628106	0.637731	12.6793	12.7013	11.0682	1.66909	2.19437	2.01394
			TAG 31:1(FA 4:0)	2.68762	4.47881	4.97896	5.41425	3.77877	3.81274	68.2949	68.295	65.3296	10.3432	12.8229	11.8478
			TAG 31:1(FA 5:0)	0.379504	0.699682	0.722272	0.746381	0.493244	0.583013	13.1918	12.7391	11.3283	1.39448	2.05395	1.86032
			TAG 31:1(FA 6:0)	0.986296	1.659	1.7252	2.11803	1.36643	1.43075	25.546	25.5962	23.6672	3.71638	4.63002	4.33176
			TAG 31:1(FA 7:0)	0.321131	0.475851	0.517031	0.533797	0.423626	0.443232	8.5608	9.41971	8.90171	1.21832	1.3115	1.47017
			TAG 31:1(FA 8:0)	0.632776	0.984994	1.1138	1.3565	0.85554	0.818112	17.392	17.3312	16.5325	2.24368	2.81345	2.75268
			TAG 31:1(FA 9:0)	0.713463	1.0236	1.37797	1.41543	0.928627	1.02925	21.855	21.2682	20.8309	2.99661	3.93265	3.82211
			TAG 31:1(FA 10:0)	1.35903	2.26911	2.24512	2.96044	1.90996	1.84228	32.7133	32.9154	30.6388	4.84558	6.2066	5.5136
			TAG 31:1(FA 11:0)	0.238785	0.44879	0.351739	0.451439	0.361521	0.369943	7.52063	7.05517	6.43375	0.990292	1.3768	1.18032
			TAG 31:1(FA 12:0)	0.36978	0.611985	0.634828	0.669987	0.580043	0.585563	7.86519	9.02901	7.99458	1.19125	1.64946	1.61654
			TAG 31:1(FA 12:1)	0.427249	0.845274	0.890376	1.02231	0.792818	0.656315	10.4764	10.8054	10.1677	1.63485	2.25092	2.03021
			TAG 31:1(FA 13:0)	0.182599	0.277428	0.153985	0.326427	0.203438	0.208281	3.13899	3.08566	3.42861	0.623015	0.805348	0.819953
			TAG 31:1(FA 13:1)	0.203357	0.144796	0.161189	0.271182	0.209036	0.229437	1.82718	3.41639	3.44655	0.781529	1.09863	0.721253
			TAG 31:1(FA 14:1)	0.387382	0.666611	0.527865	0.929173	0.54613	0.534218	7.70758	8.4468	7.87388	1.46528	1.76106	1.66086
			TAG 31:1(FA 15:0)	0.808813	1.25221	1.35848	1.58047	1.16484	1.08306	17.0652	15.4075	15.8836	2.87638	3.65804	3.34652
			TAG 31:1(FA 15:1)	0.552349	0.991947	0.935973	1.12712	0.748094	0.715554	10.0856	10.1291	10.083	1.83401	2.27741	2.30231
			TAG 31:1(FA 16:0)	0.502242	0.783285	0.723267	0.873845	0.57232	0.639048	8.58214	9.69778	8.7697	1.52013	2.11617	1.88889
			TAG 31:1(FA 16:1)	0.409179	0.69685	0.636622	0.749723	0.492283	0.580312	10.3892	10.3203	9.92821	1.5572	2.09458	1.87671
			TAG 31:1(FA 17:0)	0.341136	0.599982	0.576192	0.675953	0.423065	0.456705	6.86866	8.0191	7.81811	1.40816	1.68082	1.43057
			TAG 31:1(FA 17:1)	1.55644	2.50991	2.58478	3.14284	2.07013	2.14371	34.2581	35.0748	33.8391	5.65151	7.18854	6.55252
			TAG 31:1(FA 18:1)	2.20829	3.39048	3.4634	4.28055	2.76667	2.96033	65.487	64.999	61.729	8.1807	10.5408	10.2034
			TAG 31:1(FA 19:1)	0.440976	0.661135	0.640024	0.763355	0.486791	0.590354	11.5372	10.4311	9.48703	4.04405	5.07389	4.99881
			TAG 31:1(FA 23:1)							16.1896	0.803685	0.863295	0.270495	0.0907556	2.8896
		TAG 31:2	TAG 31:2(FA 3:0)							2.44434	1.87013	0.272714
			TAG 31:2(FA 4:0)							3.85978	5.72885	0.763443
			TAG 31:2(FA 9:0)							1.95349	3.27883	0.375845
			TAG 31:2(FA 10:0)							0.46374	1.65043	0.275576
			TAG 31:2(FA 18:2)							6.73745	11.2518	1.41392
			TAG 31:2(FA 19:2)							0.729809	0.723847	0.123838
		TAG 32:0	TAG 32:0(FA 2:0)	29.3591	29.9784	32.239	29.9315	31.0798	27.253	203.899	186.42	185.45	55.8721	73.4395	63.9452
			TAG 32:0(FA 3:0)	0.783232	0.572866	0.340453	0.45334	0.36308	0.802305	1.58259	4.4716	3.55006	1.61093	1.39889	1.28024
			TAG 32:0(FA 4:0)	453.725	432.569	463.549	429.628	428.558	426.649	3852.63	3675.1	3517.9	871.744	1176.09	1008.59
			TAG 32:0(FA 5:0)	0.156804	0.214312	0.235389	0.0836151	0.0937342	0.233505				0.453249	0.477276	0.264569
			TAG 32:0(FA 6:0)	131.3	120.439	128.71	117.92	117.976	118.545	1312.47	1255.68	1230.68	258.741	357.283	308.047
			TAG 32:0(FA 7:0)										0.539919	0.263424	0.268851
			TAG 32:0(FA 8:0)	59.0851	52.1837	58.1189	52.6679	51.4504	53.6991	590.852	570.959	543.175	113.798	153.697	133.03
			TAG 32:0(FA 10:0)	148.743	138.623	151.905	134.491	136.46	134.079	1546.83	1493.39	1436.33	295.623	402.622	346.31
			TAG 32:0(FA 11:0)	0.323393	0.416035	0.347941	0.327146	0.19903	0.303034	4.66745	3.73503	3.40502	0.802704	0.85046	0.774378
			TAG 32:0(FA 12:0)	340.549	323.427	351.099	322.472	321.488	318.901	2975.03	2808.91	2693.25	667.566	911.128	783.542
			TAG 32:0(FA 13:0)	1.04494	0.804095	0.757722	1.19595	0.669781	0.953561	8.59566	9.51537	6.3788	2.06285	2.1254	2.91826
			TAG 32:0(FA 14:0)	459.065	446.39	481.717	441.215	448.977	426.934	3665.19	3389.01	3275.57	831.766	1128.07	977.524
			TAG 32:0(FA 15:0)	2.68409	2.42651	2.65171	2.53531	2.63411	2.48186	23.4153	22.2995	20.9867	5.4179	7.11576	5.99252
			TAG 32:0(FA 16:0)	541.58	514.478	557.702	518.672	521.043	506.708	4676.92	4374.74	4238.29	1056.16	1439.09	1246.96
			TAG 32:0(FA 17:0)							1.81105	7.47138	3.31676	1.29515	0.787346	0.32508
			TAG 32:0(FA 18:0)	71.6024	66.3151	72.3074	66.0902	66.9892	65.1207	888.179	838.515	798.038	146.552	199.719	171.468
			TAG 32:0(FA 20:0)	0.928237	0.80513	0.523325	0.538611	0.490736	0.801588	4.67694	8.8066	5.60091	2.89573	3.66775	2.0585
		TAG 32:1	TAG 32:1(FA 2:0)	4.02714	4.17843	4.61029	4.37679	4.13913	3.96154	59.7711	57.3182	53.8483	11.2793	14.1152	11.5385
			TAG 32:1(FA 4:0)	96.2215	93.1909	101.101	91.1886	89.0108	89.2131	1515.86	1424.83	1320.44	239.987	298.896	258.058
			TAG 32:1(FA 6:0)	31.5755	29.6107	32.4073	28.6181	27.573	28.3287	483.118	460.628	426.848	75.1853	93.8451	81.4208
			TAG 32:1(FA 8:0)	20.3943	18.869	20.432	18.3195	17.4006	18.0495	327.344	317.971	286.292	47.8886	59.0843	52.5047
			TAG 32:1(FA 10:0)	64.6992	62.1403	67.058	60.4417	59.8653	59.384	1076.66	1017.48	940.105	164.004	202.028	178.569
			TAG 32:1(FA 12:0)	17.344	16.5745	18.3086	16.6637	16.3949	16.0882	241.524	233.476	212.733	45.1553	55.6852	49.175
			TAG 32:1(FA 12:1)	12.3781	12.2834	13.2475	11.8346	11.6221	11.4899	154.436	140.485	131.07	30.7087	37.9741	32.4092
			TAG 32:1(FA 14:0)	20.2329	20.3289	21.5702	20.2375	19.6156	19.4431	273.501	250.134	230.97	49.6195	62.6979	53.4753
			TAG 32:1(FA 14:1)	19.7887	19.5723	21.0889	19.1446	18.5814	18.9531	262.093	243.327	223.036	49.0232	61.4089	52.8736
			TAG 32:1(FA 15:0)										0.115947	0.175479	0.163452
			TAG 32:1(FA 16:0)	22.2159	22.6489	24.3416	22.1292	21.5673	21.0407	270.938	265.661	243.684	55.6658	69.5861	61.7244
			TAG 32:1(FA 16:1)	18.9578	18.7311	20.23	18.4377	18.0077	17.4941	262.994	250.199	233.21	48.6528	60.9884	53.8371
			TAG 32:1(FA 17:1)							1.0963	2.07563	0.77683	0.204897	0.167256	0.130644
			TAG 32:1(FA 18:0)	4.38335	4.38925	4.73664	4.40063	4.19114	4.24214	62.3906	61.2422	58.1172	11.2083	14.1862	12.1412
			TAG 32:1(FA 18:1)	116.612	110.009	120.218	107.577	105.32	106.198	1982.6	1872.13	1723.16	287.375	359.739	316.824
			TAG 32:1(FA 20:1)	0.45526	0.483281	0.456021	0.447853	0.426374	0.418406	8.30405	9.04925	7.47777	1.43823	1.90643	1.54678
			TAG 32:1(FA 24:1)							90.1658	2.52774	1.4786	0.860197	0.322955	13.9373
		TAG 32:2	TAG 32:2(FA 2:0)	0.260885	0.337389	0.433734	0.360903	0.302431	0.401315	7.36005	5.80432	5.67588	0.871045	0.941895	1.01171
			TAG 32:2(FA 4:0)	12.7996	13.8945	14.8921	15.3154	13.5105	15.6562	268.698	222.929	204.836	27.5064	34.571	35.2142
			TAG 32:2(FA 6:0)	2.61817	2.65306	2.96969	2.83984	2.67609	3.02948	54.1867	45.1944	40.8539	4.26419	5.4176	5.52754
			TAG 32:2(FA 8:0)	2.00613	2.12262	2.34003	2.07656	2.03933	2.43066	42.7891	36.3135	32.8019	2.81472	3.49667	3.9673
			TAG 32:2(FA 10:0)	6.78505	7.27274	7.90421	7.88707	7.26469	8.28533	144.819	120.753	111.015	10.1354	12.8636	13.1278
			TAG 32:2(FA 12:0)	0.599128	0.587599	0.776309	0.76261	0.6832	0.699397	11.919	10.0465	8.99351	1.11216	1.60358	1.5516
			TAG 32:2(FA 12:1)	0.635926	0.793121	0.701554	0.808276	0.724239	0.882136	13.5248	11.3574	10.556	2.17059	2.77791	2.88134
			TAG 32:2(FA 14:0)	0.110759	0.0408111	0.055361	0.0471828	0.110878	0.131724	2.61211	2.3137	2.05738	0.408646	0.305664	0.523795
			TAG 32:2(FA 14:1)	1.24346	1.37732	1.52478	1.4865	1.26183	1.52896	22.4359	19.1456	16.8236	3.57517	4.86285	5.2828
			TAG 32:2(FA 14:2)							2.45697	2.6362	2.66916	0.585073	0.375913	0.634749
			TAG 32:2(FA 16:0)	0.227778	0.250644	0.198713	0.205312	0.202885	0.225398	3.26136	2.96005	3.17998	0.511078	0.467756	0.696293
			TAG 32:2(FA 16:1)	0.949404	1.02856	1.18633	1.13944	1.01275	1.23877	17.1845	15.0366	12.9975	3.0424	3.65652	3.87051
			TAG 32:2(FA 16:2)	0.425703	0.418999	0.48101	0.454539	0.435085	0.570618	8.01795	7.49756	6.40739	0.884194	1.00827	0.85101
			TAG 32:2(FA 18:1)	7.676	8.63059	8.94156	8.89062	8.17747	9.50716	166.397	140.435	130.083	23.4305	29.8911	30.2208
			TAG 32:2(FA 18:2)	15.0451	16.2455	17.3082	16.9759	15.5084	17.9794	322.684	267.041	245.29	22.2998	28.0156	28.9451
			TAG 32:2(FA 20:2)	0.0431914	0.0466842	0.0485606	0.0594576	0.0390081	0.0831055	2.42084	2.22656	2.03739	0.288272	0.295972	0.123323
			TAG 32:2(FA 24:2)							12.443	0.244092	0.185596
		TAG 32:3	TAG 32:3(FA 4:0)	1.49816	2.6906	1.63776	1.98962	1.95989	1.82639	35.1483	39.4851	36.5489
			TAG 32:3(FA 6:0)	0.337584	0.613492	0.376657	0.471495	0.391516	0.411226	7.28827	8.53779	8.1552
			TAG 32:3(FA 8:0)	0.346694	0.535733	0.339402	0.415173	0.390426	0.368404	6.61609	8.8345	7.25177
			TAG 32:3(FA 10:0)	1.08267	1.84098	1.14981	1.45766	1.45383	1.41026	21.3403	25.8032	24.1565
			TAG 32:3(FA 18:3)	2.66058	4.38546	2.86659	3.26757	3.27342	3.14348	51.0377	63.5866	58.8351
			TAG 32:3(FA 20:3)	0.116131	0.191439	0.0761067	0.0824712	0.0833123	0.144787	4.04037	3.89591	3.7799
		TAG 33:0	TAG 33:0(FA 2:0)	5.54786	6.00509	6.20459	6.22099	5.72552	5.84726	40.4933	40.5767	40.542	10.7447	14.1411	13.5429
			TAG 33:0(FA 3:0)	10.8572	11.8428	12.0642	11.9447	10.8407	10.9684	72.8159	75.8067	72.5806	19.0767	26.0823	24.5795
			TAG 33:0(FA 4:0)	80.3009	87.0526	85.3807	85.4886	75.9484	79.3501	643.489	674.034	647.642	148.369	195.063	184.392
			TAG 33:0(FA 5:0)	5.64551	6.31525	5.89087	6.04991	5.33648	5.51577	50.1562	55.8127	53.8653	10.4355	13.7039	13.1503
			TAG 33:0(FA 6:0)	14.8428	15.4337	15.7497	14.9965	13.5977	14.5149	145.26	148.68	146.314	28.7894	37.7267	36.2266
			TAG 33:0(FA 7:0)	2.42813	2.45321	2.4807	2.41447	2.24707	2.41012	26.4681	26.9387	26.8421	4.98279	6.93443	6.09897
			TAG 33:0(FA 8:0)	4.78096	4.97378	4.83798	4.76362	4.36759	4.55113	46.7806	48.5878	46.2734	9.08315	11.9386	11.535
			TAG 33:0(FA 9:0)	2.18803	2.23601	2.05825	2.31388	1.97756	1.8627	22.2704	23.7374	21.8321	3.91907	5.22651	5.14932
			TAG 33:0(FA 10:0)	7.40487	7.59384	7.45083	7.46178	6.37861	6.95472	70.3637	75.0379	71.4445	13.7998	18.3961	17.972
			TAG 33:0(FA 11:0)	3.78635	4.0435	3.89742	3.86131	3.40224	3.55811	40.2082	42.3041	40.1794	8.41334	11.1245	11.0015
			TAG 33:0(FA 12:0)	14.5953	16.2717	15.3057	15.7743	13.9109	14.4854	140.09	145.14	140.875	29.0522	39.1903	36.9534
			TAG 33:0(FA 13:0)	10.8424	11.4864	11.26	11.3343	10.0965	10.772	92.38	97.916	90.4713	22.3691	28.627	28.0762
			TAG 33:0(FA 14:0)	52.1513	55.8988	55.395	55.248	50.0733	51.8516	410.347	418.612	400.478	94.9968	127.52	120.113
			TAG 33:0(FA 15:0)	63.7574	68.5331	67.898	67.474	61.2238	63.0788	481.171	500.442	481.67	115.749	154.286	147.252
			TAG 33:0(FA 16:0)	37.8959	41.793	40.599	41.3324	36.8881	37.1697	290.572	302.679	286.959	71.8294	94.5599	90.6928
			TAG 33:0(FA 17:0)	13.6719	14.5417	13.7925	14.3935	12.9613	13.3387	130.766	139.399	131.576	28.2265	37.3596	35.1555
			TAG 33:0(FA 18:0)	2.93043	3.59083	3.12128	3.20568	2.7226	2.87186	34.3391	34.8334	34.3837	5.89099	7.58626	7.25335
			TAG 33:0(FA 19:0)	1.17397	1.32666	0.948707	1.03018	0.839174	1.1616	14.3468	12.957	13.8059	10.6954	13.9908	15.2543
		TAG 33:1	TAG 33:1(FA 2:0)	0.576532	0.728236	0.676601	0.870606	0.569777	0.644806	8.08095	7.5174	7.60239	1.57078	1.50312	1.49909
			TAG 33:1(FA 3:0)	1.43697	1.79582	1.80947	2.32508	1.50833	1.68724	25.1714	24.6317	23.2253	4.61063	4.60577	4.44847
			TAG 33:1(FA 4:0)	8.62804	10.4766	10.6435	11.738	8.50804	9.15943	132.079	139.891	125.972	23.8263	25.718	25.0866
			TAG 33:1(FA 5:0)	1.07334	1.36645	1.29956	1.50769	1.02413	1.25423	20.7645	22.1456	20.2653	3.23382	3.79513	3.86946
			TAG 33:1(FA 6:0)	2.49282	2.86197	2.93232	3.16353	2.22594	2.59523	38.9041	40.1135	35.5186	6.43765	6.94425	6.7858
			TAG 33:1(FA 7:0)	0.523968	0.568359	0.60891	0.680202	0.461982	0.483286	9.71351	9.2973	8.37103	1.46165	1.73147	2.28806
			TAG 33:1(FA 8:0)	0.795168	0.982851	0.994184	1.13042	0.764425	0.845762	13.4091	13.7988	12.6643	2.1967	2.37162	2.48909
			TAG 33:1(FA 9:0)	0.556317	0.658475	0.766529	0.796246	0.440987	0.688409	9.9866	10.8676	10.1192	1.42195	1.67387	1.80351
			TAG 33:1(FA 10:0)	1.54864	1.62357	1.64798	1.75912	1.26158	1.49992	23.3412	24.7708	22.4628	4.06592	4.32241	4.28961
			TAG 33:1(FA 11:0)	1.4659	1.77426	1.70228	1.9019	1.22424	1.53577	27.9573	28.1682	24.6576	4.66903	4.77738	5.44535
			TAG 33:1(FA 12:0)	2.31281	2.76812	2.9387	3.09789	2.2861	2.45397	39.0996	36.221	33.8152	6.39565	7.57749	7.28055
			TAG 33:1(FA 12:1)	0.684925	0.741834	0.723651	0.853043	0.577299	0.677958	9.06569	9.34231	7.31422	1.58419	1.96553	2.04453
			TAG 33:1(FA 13:0)	0.561458	0.578024	0.690847	0.771819	0.52122	0.558451	9.14593	8.70394	7.9499	1.77774	1.76917	1.90553
			TAG 33:1(FA 13:1)	0.816857	0.809377	0.826442	0.924438	0.643328	0.719633	9.4629	10.0647	9.85575	2.47032	2.75718	2.4406
			TAG 33:1(FA 14:0)	1.49533	1.72743	1.8442	1.90746	1.42558	1.60247	19.5369	19.8592	18.3441	3.72963	4.16326	3.86643
			TAG 33:1(FA 14:1)	2.74974	3.23014	3.27314	3.66204	2.49294	2.82426	37.7079	37.0569	32.9395	7.28862	8.30968	8.21724
			TAG 33:1(FA 15:0)	3.18736	3.69752	3.65407	4.18293	3.11832	3.39595	41.069	41.2874	39.754	8.74159	9.5135	9.31171
			TAG 33:1(FA 15:1)	3.04234	3.60369	3.74443	4.30554	2.89943	3.32072	35.2836	36.1942	33.4714	7.39151	7.90071	7.4706
			TAG 33:1(FA 16:1)	1.389	1.59311	1.89943	1.95946	1.36397	1.56064	21.3035	20.7811	18.729	4.15096	4.20747	4.27584
			TAG 33:1(FA 17:0)	0.615221	0.601305	0.79326	0.762882	0.60011	0.678703	8.26073	9.03962	7.258	1.76402	1.76988	1.82041
			TAG 33:1(FA 17:1)	3.57325	3.9929	4.47793	4.35012	3.18204	3.58242	46.426	49.1586	45.9081	9.64961	10.898	10.9333
			TAG 33:1(FA 18:0)							1.30274	1.91379	1.62938
			TAG 33:1(FA 18:1)	4.79301	5.60215	5.38495	5.90265	4.35815	4.77396	89.9427	91.775	83.2145	13.2218	13.7191	14.5188
			TAG 33:1(FA 19:1)	1.07218	1.35029	1.25256	1.40898	0.937639	1.18953	18.3406	18.5721	18.0006	7.77744	8.62002	8.40394
			TAG 33:1(FA 25:1)	0.20625	0.098943	0.573395	0.0792347	0.22792	0.188448	20.1615	0.702573	1.97053	0.0776926	0.408467	4.49783
		TAG 33:2	TAG 33:2(FA 3:0)							0.979001	2.1869	2.5141	0.0192609	0.0603283	0.0775792
			TAG 33:2(FA 4:0)							5.28026	9.80376	8.95228	0.173352	0.980505	0.71318
			TAG 33:2(FA 5:0)							1.3994	3.12148	3.13274	0.0497925	0.129905	0.152192
			TAG 33:2(FA 6:0)							2.12214	2.73044	3.11672	0.0604842	0.2736	0.499905
			TAG 33:2(FA 10:0)							1.22374	2.03183	2.23751	0.0146931	0.119371	0.0669656
			TAG 33:2(FA 11:0)							2.14098	4.45323	3.79363	0.0477676	0.327782	0.330372
			TAG 33:2(FA 12:0)							1.06865	2.3225	2.66517	0.0359833	0.0684578	0.125729
			TAG 33:2(FA 12:1)							1.21837	1.94032	2.17558	0.0494684	0.261367	0.147072
			TAG 33:2(FA 14:1)							0.908118	1.5863	1.73558	0.0497775	0.277507	0.0819981
			TAG 33:2(FA 15:1)							1.28156	2.0243	1.76052	0.0843651	0.339559	0.525991
			TAG 33:2(FA 15:2)							0.547926	1.59472	1.39036	0.0656102	0.37317	0.116735
			TAG 33:2(FA 16:1)							0.688604	1.57142	1.1241
			TAG 33:2(FA 17:1)							1.13459	2.86718	2.79115	0.084286	0.550242	0.371299
			TAG 33:2(FA 17:2)							0.701003	1.63067	1.67816	0.0075071	0.120464	0.064734
			TAG 33:2(FA 18:1)							2.67131	4.66067	4.84905	0.106227	0.627468	0.50674
			TAG 33:2(FA 18:2)							7.8797	15.2268	14.5386	0.16402	0.86616	0.778721
			TAG 33:2(FA 19:2)							0.740351	1.85884	1.73777	0.169366	1.05218	0.757176
		TAG 34:0	TAG 34:0(FA 2:0)	44.3183	45.3894	45.3567	42.2512	44.0664	40.5934	225.102	226.763	219.404	84.0021	111.828	97.442
			TAG 34:0(FA 3:0)	1.27632	1.48109	1.90055	1.31231	1.27675	1.25113	9.44655	7.87403	7.27403	3.33917	3.00217	2.77633
			TAG 34:0(FA 4:0)	1216.37	1219.27	1239.85	1131.03	1126.07	1128.28	7388.78	7175.53	6791.25	2205.41	2884.18	2458.03
			TAG 34:0(FA 5:0)	0.710239	0.600478	0.430775	0.235702	0.61768	0.597698				1.20778	1.53765	1.43968
			TAG 34:0(FA 6:0)	249.238	238.233	244.793	220.322	214.578	227.117	1795.81	1776.24	1619.02	448.747	591.648	506.554
			TAG 34:0(FA 8:0)	74.0559	70.9529	73.8635	66.5691	65.1135	67.7758	588.788	561.788	532.113	137.215	180.11	157.222
			TAG 34:0(FA 10:0)	130.696	123.194	128.361	112.891	112.763	119.736	1005.55	985.139	921.238	240.559	306.105	267.755
			TAG 34:0(FA 11:0)							4.47565	2.06044	2.99441
			TAG 34:0(FA 12:0)	245.375	242.644	244.906	222.13	218.921	223.061	1938.3	1842.52	1729.81	456.252	609.602	519.846
			TAG 34:0(FA 13:0)	0.716224	0.706331	0.300504	0.536806	0.707324	0.672579	5.99458	6.47739	5.84025	1.46769	2.09789	1.55591
			TAG 34:0(FA 14:0)	1324.34	1326.89	1366.97	1246.01	1229.4	1246.98	8223.13	7920.15	7407.36	2393.13	3181.68	2695.31
			TAG 34:0(FA 15:0)	12.3818	12.3241	13.8289	12.4701	11.7982	13.2998	88.7354	89.0443	79.3991	24.3627	33.9213	29.2338
			TAG 34:0(FA 16:0)	1808.09	1798.18	1877.88	1720.11	1694.84	1688.9	11049.6	10414.7	9905.08	3264.19	4373.96	3744.75
			TAG 34:0(FA 17:0)	0.964048	0.936771	1.09961	1.57121	1.07535	1.33623	10.3053	8.41892	13.4411	2.78752	4.01598	2.03055
			TAG 34:0(FA 18:0)	153.434	147.422	157.841	139.602	136.107	143.482	1378.53	1343.79	1218.08	291.44	382.095	321.147
			TAG 34:0(FA 20:0)	1.29339	2.05432	1.91601	1.76213	1.61671	0.966877	11.4711	15.1708	15.5089	5.93182	6.07187	4.10727
		TAG 34:1	TAG 34:1(FA 2:0)	9.72568	10.4359	10.9039	10.1348	10.1308	9.83164	132.554	128.203	122.273	25.4678	33.8395	30.5504
			TAG 34:1(FA 4:0)	178.782	178.437	187.621	172.138	171.377	168.75	2407.65	2306.1	2165.49	439.55	588.254	519.672
			TAG 34:1(FA 6:0)	56.4211	54.1736	58.1193	52.7483	51.5075	52.4236	790.094	756.357	696.542	126.563	171.644	155.604
			TAG 34:1(FA 8:0)	17.4156	16.9978	18.5141	17.1278	16.4502	16.5945	240.075	232.38	217.279	39.1514	53.1352	47.3334
			TAG 34:1(FA 10:0)	41.4	40.1125	42.1634	38.3054	37.8254	37.5759	589.779	553.554	524.32	90.4283	123.854	111.386
			TAG 34:1(FA 12:0)	99.5176	97.6211	103.545	93.7164	93.5786	92.4126	1448.02	1379.55	1292.68	241.979	330.04	287.813
			TAG 34:1(FA 12:1)	9.21161	9.30709	9.33175	8.82495	8.7165	8.65647	104.045	97.1177	91.5804	20.332	27.3346	25.2689
			TAG 34:1(FA 13:0)										0.224034	0.290255	0.722392
			TAG 34:1(FA 14:0)	59.7766	60.538	63.1814	58.5462	58.5752	57.8841	735.157	691.676	648.156	141.396	190.537	166.888
			TAG 34:1(FA 14:1)	61.7864	61.1731	65.7803	59.5024	59.1661	58.3673	736.813	683.129	642.885	148.016	199.591	177.578
			TAG 34:1(FA 15:0)	0.377267	0.372501	0.350048	0.310347	0.395923	0.273977	1.30368	4.74496	2.83037	0.906065	1.27312	0.717112
			TAG 34:1(FA 15:1)	0.467695	0.487346	0.497798	0.386496	0.519799	0.428404	4.32551	5.17233	4.7676	1.01706	1.552	1.48017
			TAG 34:1(FA 16:0)	81.0766	82.5074	89.1188	79.8501	79.9039	78.6514	968.079	907.799	838.238	198.741	264.972	240.612
			TAG 34:1(FA 16:1)	57.7008	58.9298	62.8544	57.4777	56.4477	55.6888	710.703	663.274	621.441	140.788	185.41	166.389
			TAG 34:1(FA 17:1)	0.258566	0.269401	0.162689	0.154438	0.222106	0.293776	2.77218	2.46752	3.99553	0.630813	0.820805	0.8445
			TAG 34:1(FA 18:0)	5.84101	6.08351	5.90384	5.6821	5.64092	5.58883	75.5608	69.5131	66.0471	13.175	17.9725	15.8067
			TAG 34:1(FA 18:1)	195.514	190.748	201.592	183.498	183.188	182.304	2968.03	2752.32	2570.06	467.277	636.155	565.479
			TAG 34:1(FA 20:0)										0.203566	0.480029	0.255232
			TAG 34:1(FA 20:1)	0.851787	0.895181	1.03042	0.897788	0.944827	1.0286	18.0707	14.2407	14.9115	2.85171	3.90033	3.66743
		TAG 34:2	TAG 34:2(FA 2:0)	1.37838	1.21134	1.39122	1.26534	1.41434	1.25665	19.8048	20.1134	18.9297	2.79993	3.47346	3.03686
			TAG 34:2(FA 4:0)	18.3625	16.9012	18.6006	16.0436	16.6719	16.2299	263.193	251.04	240.423	29.0733	38.9419	36.4579
			TAG 34:2(FA 6:0)	8.71546	7.80092	8.68309	7.62305	7.74673	7.64293	128.205	121.211	119.213	14.2052	18.4192	16.6861
			TAG 34:2(FA 8:0)	1.79963	1.58198	1.52164	1.42549	1.56628	1.46864	25.0984	23.3106	22.9445	2.05627	3.09077	2.97664
			TAG 34:2(FA 10:0)	4.97681	4.15425	4.70572	4.28244	4.10075	4.13675	70.8729	65.6331	63.0548	5.51457	7.37653	6.90567
			TAG 34:2(FA 12:0)	12.1324	10.6604	12.048	10.406	10.7867	10.5561	174.639	164.934	157.418	14.9872	19.3888	18.1797
			TAG 34:2(FA 12:1)	4.5393	4.10694	4.44565	3.83765	4.0482	4.00522	67.0879	65.6139	60.943	10.5322	14.0136	12.6321
			TAG 34:2(FA 14:0)	2.40244	2.27147	2.35612	2.14469	2.33497	2.22802	31.6181	28.8008	28.4943	3.56414	4.65621	4.546
			TAG 34:2(FA 14:1)	4.28297	3.79624	4.03835	3.83753	3.75684	3.53665	58.5861	54.4443	52.1399	10.256	13.4179	12.4733
			TAG 34:2(FA 14:2)	0.60921	0.543995	0.582235	0.58235	0.558285	0.507131	7.62343	7.36564	7.19135	1.33384	1.73052	1.37236
			TAG 34:2(FA 16:0)	0.563026	0.494544	0.579857	0.46366	0.577954	0.502513	6.92355	6.39562	6.03338	1.12124	1.58124	1.46599
			TAG 34:2(FA 16:1)	3.97549	3.89981	3.88149	3.76279	3.63795	3.57469	57.7698	52.7894	51.9987	10.1294	13.1031	12.3501
			TAG 34:2(FA 16:2)	1.34843	1.19787	1.36762	1.26642	1.18651	1.21776	18.2314	16.9385	16.1265	2.39617	3.02512	2.8798
			TAG 34:2(FA 18:1)	10.0235	9.34776	9.82097	8.9995	8.83249	8.91513	158.738	148.096	142.766	23.7807	31.6392	28.997
			TAG 34:2(FA 18:2)	28.2326	24.8727	27.5313	24.0982	24.8143	24.025	409.365	377.876	362.175	33.6994	44.3494	41.207
			TAG 34:2(FA 20:1)							0.493157	1.22099	1.14224
			TAG 34:2(FA 20:2)	0.267987	0.259643	0.277911	0.278864	0.135187	0.200582	4.93951	4.8922	4.41526	0.455465	0.770939	0.765174
		TAG 34:3	TAG 34:3(FA 2:0)	0.175755	0.201972	0.21893	0.138712	0.241601	0.205648	3.27182	3.38865	3.52817
			TAG 34:3(FA 4:0)	3.99995	3.55801	3.64175	3.08506	2.65239	2.64354	48.2658	51.2516	44.7032	1.58386	0.673305	1.68339
			TAG 34:3(FA 6:0)	1.8444	1.72573	1.74694	1.30349	1.19564	1.17336	24.9379	24.7312	22.6102	0.813264	0.343349	0.870202
			TAG 34:3(FA 8:0)	0.383595	0.322476	0.409216	0.201459	0.247156	0.271593	5.42599	5.38953	5.24613
			TAG 34:3(FA 10:0)	1.33584	1.17501	1.07429	1.1793	0.869183	0.888341	16.2072	17.325	15.4451	0.434876	0.164173	0.368045
			TAG 34:3(FA 12:0)	3.37206	3.02799	3.11863	2.52939	2.23905	2.15733	38.3009	39.6439	34.5103	0.941544	0.401109	1.05085
			TAG 34:3(FA 12:1)	0.585483	0.553014	0.547972	0.508317	0.364748	0.361159	8.80731	9.01119	8.22594	0.601002	0.202642	0.534823
			TAG 34:3(FA 14:0)	0.3687	0.371907	0.377234	0.414803	0.318707	0.293287	4.66866	5.43339	3.93897	0.0590304	0.0475001	0.0593488
			TAG 34:3(FA 14:1)							2.56216	2.74673	2.77897	0.224886	0.063558	0.119957
			TAG 34:3(FA 16:2)							0.691651	1.4815	1.41052
			TAG 34:3(FA 16:3)	0.217567	0.187667	0.152097	0.14662	0.185877	0.163316	3.51837	4.10903	3.12844
			TAG 34:3(FA 18:2)	1.51557	1.45592	1.47824	1.22095	1.10606	1.08024	25.351	24.8376	22.7204	1.52603	0.684194	1.6919
			TAG 34:3(FA 18:3)	8.67104	8.02015	8.17309	6.9016	5.98665	5.68536	104.14	102.09	90.8509	2.85387	1.11582	2.73201
			TAG 34:3(FA 20:3)	0.473165	0.504525	0.479812	0.401471	0.347372	0.35052	8.31007	8.68339	7.7681	0.267593	0.0628947	0.152364
		TAG 35:0	TAG 35:0(FA 2:0)	3.61383	4.02232	3.82113	3.85554	3.59137	3.68099	25.9575	24.9807	23.8492	7.57262	9.7933	9.3431
			TAG 35:0(FA 3:0)	15.3437	17.6474	17.4069	17.1548	16.793	15.7611	79.9592	80.9038	76.1062	30.5706	39.13	36.3052
			TAG 35:0(FA 4:0)	208.09	233.667	232.348	219.622	210.153	210.136	1381.3	1398.24	1357.85	426.913	554.925	495.235
			TAG 35:0(FA 5:0)	14.1337	15.5281	15.1732	14.8992	14.1052	14.3013	98.2894	99.5518	97.1619	27.2682	35.2811	31.867
			TAG 35:0(FA 6:0)	42.0775	45.0742	44.6864	41.5361	40.3277	40.9606	287.317	287.687	276.225	77.4474	101.098	90.8052
			TAG 35:0(FA 7:0)	4.53752	4.81898	5.27325	4.65377	4.54865	4.36838	39.9258	36.7369	38.5113	9.49039	12.4905	10.9428
			TAG 35:0(FA 8:0)	7.29365	7.87072	8.34212	7.22694	7.08661	7.45022	53.025	56.0298	53.045	14.0243	17.9576	16.7373
			TAG 35:0(FA 9:0)	2.77793	3.26056	2.95718	2.78236	2.56822	2.80564	24.9797	25.265	24.0644	5.66894	7.34172	7.16734
			TAG 35:0(FA 10:0)	9.87999	10.5514	10.6843	9.94473	9.74281	9.60588	72.8846	74.75	70.6451	19	24.1598	22.5664
			TAG 35:0(FA 11:0)	3.79749	3.86769	3.74816	3.4614	3.37342	3.48544	29.146	27.7204	27.7626	7.31686	9.1452	8.22139
			TAG 35:0(FA 12:0)	10.1505	11.042	10.9221	10.614	9.66187	10.1009	79.5084	77.4946	76.461	19.7588	26.8765	23.8831
			TAG 35:0(FA 13:0)	7.92225	8.16064	8.6635	7.74723	7.61289	7.61475	66.7764	64.2729	61.7116	16.9354	21.9994	19.8058
			TAG 35:0(FA 14:0)	55.6904	60.8486	61.1252	57.4624	55.0392	55.3082	386.834	381.526	368.228	107.235	140.058	126.043
			TAG 35:0(FA 15:0)	151.632	168.437	165.915	159.223	151.549	151.56	976.204	961.507	913.661	305.295	401.547	356.956
			TAG 35:0(FA 16:0)	193.09	214.82	216.051	205.404	196.053	193.951	1244.92	1222.64	1178.96	393.876	511.006	458.363
			TAG 35:0(FA 17:0)	45.4036	49.3772	49.4855	47.1384	44.5228	44.798	337.705	329.066	320.828	93.0644	119.839	111.383
			TAG 35:0(FA 18:0)	10.5684	11.7563	11.5047	11.2596	10.5259	10.4752	90.2413	85.3184	82.7386	20.2566	26.2828	23.5777
			TAG 35:0(FA 19:0)	2.67571	2.76752	2.42806	2.39126	2.04274	2.47297	30.1371	26.2795	26.4914	21.7164	29.2088	29.5951
			TAG 35:0(FA 21:0)							1.3343	0.760418	1.89892	0.787385	0.503573	0.479999
		TAG 35:1	TAG 35:1(FA 2:0)	1.71211	1.89778	2.16401	2.04817	1.80679	1.96487	24.3906	25.6661	24.1589	4.47828	5.70394	4.7651
			TAG 35:1(FA 3:0)	3.13885	3.27225	3.5336	3.39919	2.92436	3.41994	42.7993	43.7637	41.1277	8.00732	9.65955	8.51151
			TAG 35:1(FA 4:0)	23.4481	22.859	24.5998	23.972	20.4126	23.3358	294.479	293.439	269.153	52.7022	66.6025	59.9364
			TAG 35:1(FA 5:0)	2.10908	2.06359	2.16236	2.30389	1.74023	2.2039	30.5965	30.8309	27.9137	5.23863	6.52967	5.49912
			TAG 35:1(FA 6:0)	4.87794	4.62675	4.98319	4.99984	4.12368	4.75907	60.1174	61.5725	55.8693	10.3664	12.8466	11.6653
			TAG 35:1(FA 7:0)	0.89379	0.920753	1.02114	0.866096	0.744791	0.909361	14.8276	14.3017	13.9572	2.35364	3.02694	2.27974
			TAG 35:1(FA 8:0)	1.23926	1.14892	1.28083	1.27962	1.05331	1.15641	16.1961	15.7112	13.7781	2.62065	3.1555	3.01565
			TAG 35:1(FA 9:0)	0.574743	0.497615	0.597326	0.618114	0.538086	0.573731	8.80087	8.9824	7.92759	1.36729	1.81948	1.52625
			TAG 35:1(FA 10:0)	1.67271	1.66463	1.82008	1.76424	1.45887	1.77019	20.4767	21.4978	19.1616	3.70968	4.6985	4.43371
			TAG 35:1(FA 11:0)	1.00072	0.97608	0.949794	1.05383	0.860351	1.00809	14.998	15.2303	14.2895	2.50844	3.20032	2.80718
			TAG 35:1(FA 12:0)	2.24195	2.19143	2.30628	2.15355	1.84556	2.12045	29.6247	30.2814	27.3879	5.49321	6.47042	6.12345
			TAG 35:1(FA 12:1)	0.484653	0.476181	0.433809	0.461162	0.302556	0.464027	4.57152	4.87441	4.47261	0.946164	1.2643	1.10719
			TAG 35:1(FA 13:0)	3.02661	2.87238	2.8628	2.87066	2.53836	2.93634	46.4698	44.9144	43.7986	7.84439	9.41829	9.04788
			TAG 35:1(FA 13:1)	0.639509	0.506289	0.655577	0.482729	0.431796	0.478291	5.48957	6.22965	5.79843	1.5918	1.85241	1.90591
			TAG 35:1(FA 14:0)	7.79766	7.60536	7.97152	8.04216	6.78012	7.74178	95.5612	96.0954	90.0904	18.2346	23.3804	20.8315
			TAG 35:1(FA 14:1)	2.87885	2.73185	3.04793	2.90995	2.5147	2.8287	35.226	34.4151	33.1081	6.75934	8.35899	8.01828
			TAG 35:1(FA 15:0)	7.72613	7.64227	8.62364	8.11097	7.04381	8.0624	98.6579	96.6529	90.7763	19.5331	25.2998	22.7282
			TAG 35:1(FA 15:1)	10.4913	10.0509	10.9168	10.6367	9.14192	10.4906	103.585	105.77	98.6529	21.7682	28.3152	24.3661
			TAG 35:1(FA 16:0)	6.05535	5.93729	6.66667	6.53056	5.64858	6.35738	70.3941	67.3248	62.4296	13.8395	17.8297	15.9347
			TAG 35:1(FA 16:1)	7.84116	7.28592	7.80222	7.76317	6.75698	7.46251	94.5754	91.7731	84.628	18.8657	23.7024	21.2917
			TAG 35:1(FA 17:0)	2.22288	2.14502	2.15277	2.07775	1.98776	2.24149	26.9628	26.8046	24.0372	5.71106	7.0051	6.55658
			TAG 35:1(FA 17:1)	10.2894	9.95661	10.5489	10.8473	8.69582	9.92097	114.357	117.621	108.168	25.3603	31.6885	29.0205
			TAG 35:1(FA 18:1)	12.4884	12.0648	13.0013	12.5772	10.5309	12.3939	189.85	183.436	172.95	29.7895	38.6944	35.009
			TAG 35:1(FA 19:0)							1.40751	1.30523	1.65111	0.451913	0.688943	0.845907
			TAG 35:1(FA 19:1)	2.0907	1.97014	2.11075	2.09286	1.66243	2.07549	27.492	27.377	24.953	12.5352	16.2371	15.2809
		TAG 35:2	TAG 35:2(FA 2:0)							2.98344	3.22285	2.45533	0.201245	0.0345126	0.142719
			TAG 35:2(FA 3:0)	0.132858	0.207043	0.407576	0.36543	0.214725	0.250657	6.41082	8.60548	5.30999	0.768622	0.356497	0.318753
			TAG 35:2(FA 4:0)	0.53783	0.783911	1.49142	1.32007	0.762424	0.841352	19.7847	26.4556	18.0042	2.23211	1.1482	1.05398
			TAG 35:2(FA 5:0)	0.0474595	0.0979894	0.201382	0.111533	0.027754	0.103076	2.84752	4.59934	2.7924	0.402482	0.0898183	0.0468253
			TAG 35:2(FA 6:0)	0.124531	0.181403	0.431	0.36066	0.207483	0.221183	5.2124	6.05264	4.74883	0.535152	0.244836	0.213208
			TAG 35:2(FA 7:0)							2.73743	2.72359	1.99259	0.0749049	0.0396343	0.0895575
			TAG 35:2(FA 10:0)							0.291178	1.51451	1.12704
			TAG 35:2(FA 11:0)							2.19689	2.32096	1.29401
			TAG 35:2(FA 12:0)							1.89911	2.28735	1.53049
			TAG 35:2(FA 12:1)							0.611315	1.89686	1.10316	0.162903	0.063775	0.131413
			TAG 35:2(FA 13:0)	0.125982	0.124117	0.437665	0.353757	0.173714	0.20288	5.22347	6.67483	3.97737	0.447671	0.238581	0.230818
			TAG 35:2(FA 13:1)	0.0927747	0.158243	0.284479	0.303324	0.145535	0.177599	4.43654	5.63079	3.7778	0.852088	0.398342	0.354128
			TAG 35:2(FA 14:0)	0.0815424	0.191438	0.382683	0.300971	0.215987	0.178002	4.90684	5.52689	3.85455	0.457772	0.168019	0.129641
			TAG 35:2(FA 14:1)	0.176285	0.310332	0.527799	0.451792	0.279659	0.29498	7.16047	8.49076	5.86753	1.15075	0.619035	0.447375
			TAG 35:2(FA 15:0)	0.0756877	0.154692	0.319914	0.307408	0.172565	0.167984	4.05131	5.43445	3.46346	0.38366	0.253979	0.111476
			TAG 35:2(FA 15:1)	0.21017	0.340331	0.648734	0.621193	0.34793	0.322858	7.51379	8.68476	5.91401	1.34155	0.641326	0.576473
			TAG 35:2(FA 15:2)	0.154009	0.31693	0.398176	0.6068	0.237268	0.313165	4.14414	6.18467	4.14012	0.87447	0.430905	0.33579
			TAG 35:2(FA 16:1)	0.0972924	0.0961519	0.309279	0.180414	0.165032	0.156507	3.85096	4.46312	3.2362	0.595331	0.334765	0.276744
			TAG 35:2(FA 16:2)	0.032697	0.0901517	0.0555122	0.0861036	0.0598015	0.055331	2.28786	3.05598	2.17987
			TAG 35:2(FA 17:1)	0.234066	0.353047	0.557964	0.584959	0.384646	0.359936	7.55378	9.98769	6.78554	1.46625	0.690324	0.767626
			TAG 35:2(FA 17:2)	0.155621	0.229776	0.390307	0.379252	0.229139	0.243871	4.41437	6.46792	4.09609	0.62053	0.29866	0.227367
			TAG 35:2(FA 18:1)	0.118938	0.305644	0.271785	0.522463	0.280577	0.35165
			TAG 35:2(FA 18:2)	0.615027	0.896309	1.70568	1.60968	0.906262	0.987935	24.5602	30.9608	21.905	2.26285	1.01626	0.894209
			TAG 35:2(FA 19:1)							2.05014	1.81003	1.20518	0.676508	0.322387	0.221058
			TAG 35:2(FA 19:2)	0.0856151	0.132906	0.127766	0.176674	0.0335904	0.133922	1.65458	2.6879	2.29138	1.40544	0.696668	0.543584
		TAG 36:0	TAG 36:0(FA 2:0)	14.3764	14.977	16.3064	14.3509	14.2418	13.8077	98.7611	89.5197	89.1304	29.8618	37.9684	30.5096
			TAG 36:0(FA 3:0)	0.425182	0.470245	0.698513	0.58369	0.197982	0.329765				0.960368	0.551318	0.601989
			TAG 36:0(FA 4:0)	1850.34	1860.8	1855.04	1663.82	1686.83	1709.3	8686.48	8510.95	8250.58	3495.66	4365.28	3771.92
			TAG 36:0(FA 5:0)	2.15077	1.54495	1.23499	1.31726	1.51518	2.09535	7.87871	10.4039	10.3487	2.64648	3.68673	3.51689
			TAG 36:0(FA 6:0)	653.293	636.598	644.583	568.055	565.279	586.35	3275.84	3242.2	3142.5	1102.01	1401.33	1239.31
			TAG 36:0(FA 7:0)										0.806857	0.691742	0.415086
			TAG 36:0(FA 8:0)	119.035	118.505	115.64	104.867	105.827	106.739	647.937	670.09	639.711	212.46	259.718	230.42
			TAG 36:0(FA 10:0)	165.139	157.813	160.253	146.137	147.161	146.719	908.895	933.765	883.924	277.991	364.528	316.568
			TAG 36:0(FA 12:0)	163.017	159.267	160.458	142.284	145.73	147.413	970.944	922.081	901.689	294.829	363.589	321.066
			TAG 36:0(FA 14:0)	901.648	888.065	900.053	804.986	811.499	822.345	4948.12	4836.32	4677.92	1543.31	1985.48	1736.87
			TAG 36:0(FA 15:0)	11.8177	11.5026	12.2023	11.3262	11.0225	10.6884	80.6594	84.5435	77.0936	23.6633	29.8487	24.8214
			TAG 36:0(FA 16:0)	4109.74	4169.99	4226.22	3804.61	3849.37	3825.8	19094.6	18311.3	17658.7	7723.22	9903.13	8512.83
			TAG 36:0(FA 17:0)	7.77638	7.86997	8.3128	6.51738	6.4675	7.28469	62.7932	57.1039	51.9656	17.6398	21.8952	16.5206
			TAG 36:0(FA 18:0)	501.318	506.228	517.205	463.116	464.306	462.607	3282.49	3123.07	2984.42	883.112	1168.19	992.144
			TAG 36:0(FA 20:0)	4.16236	3.99559	2.71073	2.45936	3.56951	3.39063	33.4167	24.6358	23.0475	11.3076	13.5816	12.1106
			TAG 36:0(FA 28:0)							53.98	3.10949	5.04476	0.623192	0.880734	11.4242
		TAG 36:1	TAG 36:1(FA 2:0)	19.2136	19.8645	21.0864	18.8317	19.4348	18.9963	260.963	254.326	254.188	56.1433	70.5919	57.3082
			TAG 36:1(FA 3:0)	0.394508	0.296522	0.448962	0.328114	0.314315	0.333975				0.938007	0.951784	0.811539
			TAG 36:1(FA 4:0)	463.243	449.229	473.069	426.786	424.858	425.511	5682.44	5398.58	5266.34	1113.9	1460.02	1213.21
			TAG 36:1(FA 6:0)	98.9418	93.6493	97.5175	89.5963	87.8411	89.1684	1148.72	1093.38	1049.57	227.946	297.212	248.41
			TAG 36:1(FA 8:0)	29.9877	27.4791	28.928	26.9712	26.459	26.1172	358.309	350.015	323.343	64.8257	88.6538	74.213
			TAG 36:1(FA 10:0)	36.6527	33.746	36.0715	32.2863	31.2153	32.2405	396.398	378.065	366.71	76.3312	100.307	86.6121
			TAG 36:1(FA 12:0)	55.9667	52.6112	55.4628	48.3999	49.0286	50.5931	694.93	657.89	617.704	129.275	167.692	143.37
			TAG 36:1(FA 12:1)	6.88537	6.69377	6.91086	6.64614	6.30757	6.24964	57.1801	58.2531	58.4165	14.4034	18.5211	15.9197
			TAG 36:1(FA 14:0)	345.832	336.424	352.23	321.34	319.102	322.067	4429.31	4237.82	4018.75	835.387	1095.24	920.15
			TAG 36:1(FA 14:1)	44.4577	43.0502	45.2368	40.6425	39.2788	39.9229	481.118	446.322	433.65	101.85	133.104	111.585
			TAG 36:1(FA 15:0)	2.03358	2.04391	1.91826	1.86285	1.85214	1.81264	24.5684	20.7168	21.1746	5.22872	6.01703	5.29755
			TAG 36:1(FA 15:1)	0.50345	0.470759	0.619505	0.489637	0.291236	0.35665				0.904124	1.12947	0.88086
			TAG 36:1(FA 16:0)	214.384	207.848	221.031	202.766	202.906	199.675	2377.27	2272.61	2158.77	542.187	694.849	589.274
			TAG 36:1(FA 16:1)	159.614	153.898	164.205	148.666	148.679	147.36	1734.91	1630.72	1552.65	392.007	508.176	433.96
			TAG 36:1(FA 17:0)	0.197801	0.219195	0.0899617	0.0679219	0.0691481	0.242652				0.598165	0.216228	0.163257
			TAG 36:1(FA 17:1)	1.68954	1.87102	1.76037	1.67072	1.61997	1.63075	10.157	20.8789	17.4124	4.79479	5.17358	4.89901
			TAG 36:1(FA 18:0)	20.14	19.428	21.2162	19.3795	18.4608	18.5342	245.773	230.152	225.181	45.5296	60.5402	51.4904
			TAG 36:1(FA 18:1)	585.34	557.299	598.211	542.488	531.306	527.181	7648.55	7086.53	6751.59	1374.25	1811.13	1538.14
			TAG 36:1(FA 20:1)	1.59217	1.78085	1.58668	1.52137	1.69163	1.62272	26.029	24.8226	23.9277	5.95012	7.01183	6.66077
		TAG 36:2	TAG 36:2(FA 2:0)	3.4146	3.34324	3.79069	3.01539	3.16208	2.93767	54.8125	50.7779	50.4905	7.29326	8.98074	7.864
			TAG 36:2(FA 4:0)	67.0275	62.4076	68.9534	55.4632	55.0093	55.9176	953.254	890.453	877.166	118.125	151.635	134.73
			TAG 36:2(FA 6:0)	10.5237	9.48852	10.4917	8.55882	8.38706	8.54754	146.334	132.794	131.658	16.921	21.8998	20.3958
			TAG 36:2(FA 8:0)	4.8448	4.22733	4.96173	3.71257	3.76775	3.76083	69.0156	61.9075	59.8695	7.88848	9.96768	9.79009
			TAG 36:2(FA 10:0)	3.30749	3.00847	3.284	2.70711	2.55991	2.70584	48.2673	42.2024	41.3123	4.75053	6.22928	5.4475
			TAG 36:2(FA 12:0)	6.79648	6.04236	6.76582	5.47498	5.24229	5.52533	89.1278	83.1686	82.6456	9.11435	11.4095	10.4306
			TAG 36:2(FA 12:1)	2.56622	2.32577	2.67169	2.03833	2.08664	2.21809	37.3735	34.4969	34.1044	6.09367	7.77124	6.38284
			TAG 36:2(FA 14:0)	42.3636	38.9974	43.6677	34.3171	34.1438	34.8731	585.381	536.763	524.246	57.3963	73.7441	65.408
			TAG 36:2(FA 14:1)	22.9615	21.461	23.5795	18.7179	18.6721	18.9877	351.892	326.874	321.044	56.4885	72.9111	66.6788
			TAG 36:2(FA 14:2)	0.34398	0.468184	0.477486	0.367886	0.325863	0.370044	6.58282	5.56191	5.16611	0.98907	1.17691	0.917087
			TAG 36:2(FA 16:0)	7.90773	7.69845	8.16195	6.65996	6.78534	6.54527	110.538	99.3865	99.6842	14.2883	17.7625	16.1434
			TAG 36:2(FA 16:1)	11.0927	10.3924	11.7876	9.48194	9.2751	9.3457	165.161	155.673	152.574	30.5677	38.5365	34.1409
			TAG 36:2(FA 16:2)	3.45839	3.1681	3.61851	2.65937	2.87478	2.75431	44.9659	41.7509	40.2175	6.65154	8.56064	7.25657
			TAG 36:2(FA 18:0)	0.0875232	0.0421959	0.0689134	0.0527069	0.0661218	0.102304	0.488309	2.14897	1.71994	0.131545	0.500852	0.35323
			TAG 36:2(FA 18:1)	35.5947	33.644	36.6073	29.9872	29.2936	30.2186	570.568	522.47	510.833	91.7679	117.905	104.51
			TAG 36:2(FA 18:2)	82.1248	75.9145	85.0296	66.8449	67.2407	67.0665	1120.12	1027.83	1005.21	111.17	139.38	128.06
			TAG 36:2(FA 20:2)	0.461912	0.41904	0.491231	0.402465	0.414272	0.3754	7.16393	6.18593	6.36129	1.02273	1.16133	1.30249
		TAG 36:3	TAG 36:3(FA 2:0)	0.661534	0.579523	0.617786	0.691639	0.576558	0.592863	8.27518	7.74834	6.91989	0.400078	0.501602	0.628392
			TAG 36:3(FA 4:0)	14.1584	12.9379	13.6799	12.6523	12.4743	12.5852	172.019	154.631	143.419	6.43105	7.25516	8.43219
			TAG 36:3(FA 6:0)	2.32057	2.09659	2.21657	2.13696	1.93763	2.03996	26.2842	24.2307	23.6878	1.08455	1.12271	1.40724
			TAG 36:3(FA 8:0)	1.01359	0.994439	0.925834	0.835117	0.94226	0.85495	13.4059	11.2106	11.4649	0.511516	0.676679	0.510269
			TAG 36:3(FA 10:0)	0.834517	0.669901	0.682908	0.721121	0.637147	0.748325	9.63743	9.01613	8.65838	0.309324	0.377813	0.214952
			TAG 36:3(FA 12:0)	1.95615	1.63556	1.86053	1.77873	1.58781	1.67562	23.6487	19.5268	18.4678	0.61648	0.711854	0.801613
			TAG 36:3(FA 12:1)	0.289672	0.200901	0.284691	0.265846	0.312837	0.328489	4.94246	4.25982	4.43901	0.287415	0.362604	0.324719
			TAG 36:3(FA 14:0)	11.1837	9.96421	10.7551	10.309	9.96202	9.93126	123.506	110.293	103.865	3.70977	4.07293	4.67279
			TAG 36:3(FA 14:1)	3.13878	2.80192	3.03722	2.74885	2.54448	2.7223	45.6667	43.3983	39.5316	2.61981	2.9683	3.58841
			TAG 36:3(FA 14:2)	0.321089	0.286186	0.0881363	0.209822	0.250554	0.193717	4.91068	4.55043	4.32053	0.36536	0.428454	0.522979
			TAG 36:3(FA 16:0)	1.21603	1.09177	1.31228	1.21576	1.21527	1.2145	14.9049	14.5787	13.9021	0.671446	0.638083	0.777324
			TAG 36:3(FA 16:1)	0.394164	0.430961	0.477519	0.36682	0.430787	0.470396	7.61607	7.04861	6.86634	0.480596	0.538997	0.543439
			TAG 36:3(FA 16:2)	0.238361	0.321016	0.142963	0.284135	0.254575	0.186923	4.06994	4.03567	3.297	0.318934	0.309744	0.429255
			TAG 36:3(FA 16:3)	0.611132	0.544774	0.648371	0.638369	0.555421	0.531945	9.6999	9.43847	7.9527	0.43766	0.561436	0.466809
			TAG 36:3(FA 18:1)	0.278098	0.206741	0.250421	0.230955	0.129203	0.341607	5.43977	4.85048	4.26253	0.566313	0.631107	0.688688
			TAG 36:3(FA 18:2)	5.60094	4.88375	5.30627	5.16884	4.93491	5.08358	85.5556	81.3582	74.4361	5.20249	5.96757	6.41832
			TAG 36:3(FA 18:3)	24.948	22.7528	24.1576	21.8943	21.2577	22.0945	273.89	246.845	229.525	8.73035	9.76926	11.2469
			TAG 36:3(FA 20:3)	0.76422	0.697127	0.807566	0.700546	0.673165	0.70817	11.4291	11.2564	10.3806	0.52541	0.490824	0.336346
		TAG 36:4	TAG 36:4(FA 4:0)							14.9545	13.2815	16.3725
			TAG 36:4(FA 14:1)							12.2088	11.4411	14.1861
			TAG 36:4(FA 18:3)							26.4748	23.6827	29.0165
		TAG 37:0	TAG 37:0(FA 2:0)	0.473071	0.710179	0.475902	0.651833	0.6548	0.390125	2.37201	4.45508	4.10738	1.27031	1.42072	1.27611
			TAG 37:0(FA 3:0)	4.28605	5.27678	4.67844	4.61563	4.36171	4.35412	24.9291	26.5801	26.5876	8.56943	11.0285	9.5639
			TAG 37:0(FA 4:0)	137.709	159.132	149.549	145.062	138.737	140.476	834.039	906.484	877.452	288.884	350.143	311.61
			TAG 37:0(FA 5:0)	21.4223	24.2936	23.2073	22.2814	20.6157	21.4366	105.291	113.689	111.342	41.4133	49.9926	44.9492
			TAG 37:0(FA 6:0)	102.06	112.733	108.504	103.236	97.0838	100.905	515.987	573.004	549.643	192.891	230.839	209.87
			TAG 37:0(FA 7:0)	10.3986	11.7306	11.4328	10.6884	9.87035	10.2075	54.8374	59.8304	59.2173	19.2141	24.1799	21.6354
			TAG 37:0(FA 8:0)	16.0355	18.464	17.4192	16.3358	15.4943	16.0002	82.9638	91.8345	88.4673	29.2602	35.4545	31.7285
			TAG 37:0(FA 9:0)	4.57861	4.85685	4.98352	4.55948	4.33098	4.29743	30.682	30.3726	31.2242	8.92285	10.5655	9.55632
			TAG 37:0(FA 10:0)	14.143	15.3639	14.7626	13.814	13.496	13.8467	73.8074	81.3274	79.5917	26.0851	31.2159	29.1286
			TAG 37:0(FA 11:0)	4.50128	4.81595	4.61438	4.36509	4.11816	4.10431	26.449	28.3712	26.0496	8.57154	10.1165	9.89165
			TAG 37:0(FA 12:0)	10.8424	12.3919	11.3991	10.9331	10.4141	10.852	63.2841	64.5834	62.8626	20.7995	24.3157	23.4074
			TAG 37:0(FA 13:0)	4.80461	5.62429	5.25285	5.07546	4.66718	5.00938	31.5168	32.8775	32.9483	10.6477	12.3315	11.8169
			TAG 37:0(FA 14:0)	29.9182	33.8503	31.895	31.071	28.7799	29.0723	166.868	178.312	173.643	56.054	68.7518	61.2341
			TAG 37:0(FA 15:0)	92.6843	104.198	98.7964	94.4699	89.8778	92.3936	533.639	568.819	543.29	184.011	220.602	200.582
			TAG 37:0(FA 16:0)	174.542	198.496	190.015	179.869	171.067	174.9	928.657	987.178	965.554	355.349	431.613	379.849
			TAG 37:0(FA 17:0)	96.021	110.114	104.862	98.6332	94.9906	96.5978	565.326	599.367	581.171	213.157	257.187	230.876
			TAG 37:0(FA 18:0)	52.4919	60.5609	57.7418	55.3056	52.8397	52.6002	345.765	367.586	363.506	104.586	128.745	112.9
			TAG 37:0(FA 19:0)	8.66548	9.45145	8.11098	7.99505	6.49993	8.27871	76.3165	76.0717	75.2046	62.6051	75.1942	75.3017
			TAG 37:0(FA 20:0)							0.65289	1.63036	1.67318	0.981105	1.09249	0.879169
			TAG 37:0(FA 21:0)	0.545846	0.204428	0.216764	0.139221	0.15109	0.176153	0.647712	2.20959	2.56511	1.25884	1.6249	1.15589
		TAG 37:1	TAG 37:1(FA 2:0)	0.735624	0.873443	0.821555	0.795928	0.770631	0.821338	11.2489	12.2338	11.1967	1.8278	2.10137	1.64386
			TAG 37:1(FA 3:0)	5.15858	5.86449	5.77156	5.43151	5.18958	5.32913	71.3406	76.2186	68.0066	15.4781	17.9979	15.9698
			TAG 37:1(FA 4:0)	79.5003	82.9624	84.9842	78.4109	78.3351	77.6564	1012.31	1062.5	964.326	202.172	241.058	212.969
			TAG 37:1(FA 5:0)	4.5082	4.67615	4.89885	4.77036	4.39412	4.74326	64.1928	68.1515	62.3372	12.2776	14.4634	12.7111
			TAG 37:1(FA 6:0)	11.3346	11.6415	11.7728	10.8256	10.8961	10.9731	119.526	127.156	117.693	25.967	30.5984	28.0848
			TAG 37:1(FA 7:0)	1.49913	1.60819	1.72201	1.6243	1.55129	1.5796	22.2978	22.2757	20.9633	3.95129	4.46841	4.58587
			TAG 37:1(FA 8:0)	2.03931	1.97863	1.97226	1.98747	1.90371	1.92164	22.6696	22.7755	19.8478	4.67807	5.23937	4.92618
			TAG 37:1(FA 9:0)	1.0177	0.897051	1.04138	0.905988	0.848533	0.951551	13.9229	13.995	12.7473	2.30947	2.94411	2.5154
			TAG 37:1(FA 10:0)	2.30538	2.28014	2.43421	2.1476	2.07163	2.14465	22.8652	23.6833	21.6717	5.14724	6.17242	5.14077
			TAG 37:1(FA 11:0)	0.991972	0.857435	0.94659	0.948155	0.820824	0.907421	10.8866	11.1129	10.1701	2.20344	2.72338	2.64855
			TAG 37:1(FA 12:0)	2.06468	2.17181	2.3022	2.07753	1.89872	1.92217	22.5882	24.3683	20.3986	5.08709	5.78632	5.66891
			TAG 37:1(FA 12:1)	0.527232	0.650581	0.643816	0.458048	0.58373	0.522856	3.52677	5.19853	4.59607	1.26396	1.40739	1.31421
			TAG 37:1(FA 13:0)	1.72698	1.72618	1.80939	1.45498	1.49484	1.62804	21.1659	24.0559	21.2794	4.41203	5.50115	4.95392
			TAG 37:1(FA 13:1)	0.45475	0.428419	0.261582	0.224637	0.441976	0.299594	4.78785	3.96725	3.34546	1.05546	1.40656	1.17017
			TAG 37:1(FA 14:0)	6.74541	6.62132	6.94536	6.32444	6.39557	6.57391	78.8349	81.3326	71.7493	17.334	20.5512	18.8436
			TAG 37:1(FA 14:1)	1.69644	1.88811	1.8889	1.68762	1.68406	1.65124	18.4353	19.2517	17.1937	4.21906	5.37092	4.8649
			TAG 37:1(FA 15:0)	39.5674	40.5341	42.9245	38.6232	38.7567	39.2455	545.382	566.51	517.436	108.044	130.395	118.232
			TAG 37:1(FA 15:1)	7.42768	7.61692	7.87944	7.51354	7.03267	6.9723	70.2816	74.4588	66.8532	16.3226	18.8285	17.7914
			TAG 37:1(FA 16:0)	27.1454	28.1851	28.5874	27.1623	26.812	26.7122	314.554	330.054	299.512	74.5948	88.0038	78.9023
			TAG 37:1(FA 16:1)	7.2432	7.44385	7.35363	6.82315	6.94892	6.97606	87.6894	86.4531	80.8826	20.3211	22.8935	21.6344
			TAG 37:1(FA 17:0)	5.01189	5.49547	5.41061	5.06337	5.13068	5.07934	66.7061	70.905	63.1739	15.1764	18.085	16.6887
			TAG 37:1(FA 17:1)	24.4709	23.816	24.6257	22.9844	22.4267	22.8849	259.722	275.171	246.08	68.0468	81.3208	71.392
			TAG 37:1(FA 18:0)	1.71535	1.77488	1.86894	1.74486	1.59508	1.61393	18.7942	20.4796	19.2256	3.97397	4.68588	4.03221
			TAG 37:1(FA 18:1)	65.8304	67.4726	69.8402	65.5495	64.734	65.3654	910.419	943.163	852.711	178.876	215.758	191.054
			TAG 37:1(FA 19:0)	0.425905	0.478019	0.53281	0.343095	0.488977	0.394407	6.47562	6.45263	5.94027	2.18124	3.03684	2.98765
			TAG 37:1(FA 19:1)	5.85488	5.95076	6.0105	5.57969	5.29987	5.58789	70.23	71.3882	64.2487	38.8463	46.027	44.4359
			TAG 37:1(FA 20:1)										0.352541	0.570257	0.194587
		TAG 37:2	TAG 37:2(FA 2:0)	0.340588	0.20305	0.334869	0.148458	0.376588	0.258712	5.32398	3.68118	4.89418	0.298151	0.295039	0.330703
			TAG 37:2(FA 3:0)	1.48374	1.27213	1.43741	1.22713	1.21035	1.26809	15.4531	15.6179	16.2744	1.79764	2.32214	1.98063
			TAG 37:2(FA 4:0)	12.8109	11.0049	14.5239	12.7141	11.5438	10.923	135.566	132.013	139.492	12.4838	17.5348	16.021
			TAG 37:2(FA 5:0)	0.820107	0.804286	0.931569	0.933916	0.78184	0.845099	10.511	10.9773	11.3605	1.20184	1.67619	1.47604
			TAG 37:2(FA 6:0)	1.11196	1.01009	1.14678	0.809675	1.03863	0.896719	10.6411	11.0696	11.1349	1.15806	1.86722	1.425
			TAG 37:2(FA 7:0)							1.49984	2.53893	2.78947	0.359192	0.315579	0.150205
			TAG 37:2(FA 8:0)							2.00004	2.01873	2.61986	0.239767	0.167445	0.158087
			TAG 37:2(FA 9:0)							2.372	2.34226	3.02861
			TAG 37:2(FA 10:0)							0.639316	2.3251	2.21205	0.130812	0.302547	0.13587
			TAG 37:2(FA 12:0)							1.18737	1.05	1.54285
			TAG 37:2(FA 12:1)							1.03322	1.10084	1.09139
			TAG 37:2(FA 13:0)							3.38225	2.59892	3.06226
			TAG 37:2(FA 13:1)							2.62854	2.63327	2.68333	0.406745	0.564764	0.546937
			TAG 37:2(FA 14:0)	0.484521	0.502991	0.605862	0.402287	0.352379	0.417814	4.97153	6.11822	5.81569	0.525833	0.660559	0.711723
			TAG 37:2(FA 14:1)	0.637006	0.591483	0.44243	0.478433	0.400172	0.613931	7.51234	6.86257	6.85899	1.08905	1.64251	1.40257
			TAG 37:2(FA 15:0)	7.3578	5.88221	8.28362	6.53894	6.53972	6.0446	77.0723	75.0508	79.7619	7.13758	9.9498	9.29592
			TAG 37:2(FA 15:1)	5.90724	4.92495	6.96606	5.39731	5.19765	5.24024	60.5891	56.5935	61.3431	8.32159	12.1384	11.2485
			TAG 37:2(FA 15:2)	0.472211	0.493299	0.326817	0.470115	0.238596	0.509131	3.88852	3.45317	4.07418	0.55268	1.02837	0.716703
			TAG 37:2(FA 16:0)	1.40145	1.3934	1.65325	1.39377	1.36528	1.32266	17.0851	15.5442	16.6815	1.64392	2.22435	1.87936
			TAG 37:2(FA 16:1)	2.11323	1.79675	2.04856	1.79734	1.77989	1.7828	22.2962	22.4704	24.3328	3.63788	5.28469	4.74988
			TAG 37:2(FA 16:2)							1.818	3.09174	2.63156	0.287765	0.418772	0.35814
			TAG 37:2(FA 17:0)							2.30764	2.88867	3.02535	0.399904	0.494702	0.324394
			TAG 37:2(FA 17:1)	2.25984	1.76935	2.51475	2.00222	2.12091	1.89764	23.2531	23.0541	24.2885	4.15169	6.37143	5.65873
			TAG 37:2(FA 17:2)	1.4659	1.12102	1.80199	1.22782	1.15079	1.03945	11.9809	11.3593	12.8132	1.64957	2.38843	2.04569
			TAG 37:2(FA 18:1)	3.6116	3.40245	4.21371	3.42427	3.55635	3.41946	43.285	42.4129	44.9629	5.80808	8.1289	7.6372
			TAG 37:2(FA 18:2)							141.543	139.198	143.713	12.6383	19.0122	17.0256
			TAG 37:2(FA 19:1)	0.510354	0.597337	0.546663	0.658046	0.529666	0.501878	5.92559	4.80405	5.74041	2.71542	3.64376	3.46036
			TAG 37:2(FA 19:2)	0.980861	0.631761	0.881771	0.931011	0.730356	0.680336	6.8703	5.89477	7.10051	4.27635	6.3809	5.54661
		TAG 37:3	TAG 37:3(FA 4:0)	2.25792	2.14519	3.81758	2.33063	4.03194	2.05664	15.3292	28.2765	20.8146
			TAG 37:3(FA 15:0)	1.27086	1.48066	3.21421	1.8421	2.63372	1.33835	10.1708	20.5651	14.4113
			TAG 37:3(FA 15:1)	0.290861	0.793892	0.750577	0.548812	0.663405	0.64747	5.32006	9.67021	8.29318
			TAG 37:3(FA 18:2)	0.264424	0.39968	0.619623	0.244177	0.739252	0.252685	4.15109	7.9338	5.50005
			TAG 37:3(FA 18:3)							18.32	32.2404	25.5001
		TAG 38:0	TAG 38:0(FA 2:0)	1.51238	1.39664	1.55267	1.98659	2.15594	2.00337	13.9404	14.3193	16.1307	2.40131	5.92611	3.06631
			TAG 38:0(FA 4:0)	607.495	625.133	627.104	569.909	581.121	590.067	3549.24	3371.64	3427.45	1200.28	1574.49	1330.14
			TAG 38:0(FA 5:0)	0.935271	0.884523	0.871652	0.872314	0.82383	0.660917				1.42765	4.26313	1.95628
			TAG 38:0(FA 6:0)	899.673	902.272	916.961	832.568	832.222	860.422	3760.21	3571.34	3577.55	1547.86	2060.24	1735.58
			TAG 38:0(FA 7:0)	1.11123	1.19168	1.06145	1.03221	1.00633	1.0489	4.2709	9.00533	5.82989	1.91519	2.78753	2.09813
			TAG 38:0(FA 8:0)	233.33	230.831	236.26	215.457	214.12	221.372	1050.13	988.086	984.322	378.662	507.341	433.864
			TAG 38:0(FA 9:0)	0.34274	0.556933	0.237218	0.410804	0.322475	0.456857				0.909552	0.436901	0.745986
			TAG 38:0(FA 10:0)	213.402	206.421	213.342	192.864	193.234	199.078	955.808	945.457	915.392	336.539	449.97	398.303
			TAG 38:0(FA 12:0)	167.899	164.668	168.894	156.31	155.184	156.042	780.742	728.102	715.168	274.309	371.983	322.102
			TAG 38:0(FA 14:0)	441.671	437.638	443.868	406.203	404.718	415.819	2065.04	1975.01	1951.75	711.48	944.958	819.065
			TAG 38:0(FA 15:0)	6.37138	6.4292	4.57065	5.65768	5.07941	5.36416	33.0924	33.9038	31.0055	10.4902	15.7413	11.8709
			TAG 38:0(FA 16:0)	2257.42	2261.47	2332.09	2128.13	2126.08	2165.26	10110.4	9590.05	9576.62	4017.66	5396.81	4536.33
			TAG 38:0(FA 17:0)	7.52604	6.80243	7.63548	6.26129	5.83149	6.67254	46.9305	43.7083	43.9481	14.1673	18.8083	15.7703
			TAG 38:0(FA 18:0)	906.078	923.967	943.165	861.681	860.168	881.746	5196.87	4728.53	4713.96	1685.31	2262.09	1882.3
			TAG 38:0(FA 19:0)	0.804514	0.746764	0.828139	0.314384	0.543126	0.5771	7.27047	6.4782	10.3136	6.6385	9.79321	7.44661
			TAG 38:0(FA 20:0)	10.5826	9.7935	10.2181	10.2663	9.3933	9.11517	58.7118	59.0626	63.1112	28.2139	34.9584	31.3984
		TAG 38:1	TAG 38:1(FA 2:0)	4.3166	4.78358	5.06808	4.12319	4.62809	4.30118	64.5658	67.0519	67.2813	11.367	15.5107	11.1412
			TAG 38:1(FA 4:0)	923.558	910.199	930.353	821.995	828.856	850.567	11487.9	11153.2	10666.3	2341.28	2955.06	2591.21
			TAG 38:1(FA 5:0)	0.803523	0.681254	0.2115	0.628896	0.516444	0.655958				2.31711	1.64161	1.71038
			TAG 38:1(FA 6:0)	247.865	242.936	249.877	217.547	216.186	223.759	2700.57	2576.67	2504.28	539.795	689.761	614.702
			TAG 38:1(FA 8:0)	48.5915	45.1667	45.6366	42.1039	41.7584	42.213	469.638	463.142	445.295	102.397	129.666	119.787
			TAG 38:1(FA 10:0)	59.2626	56.5578	59.0729	50.6934	51.2869	53.5395	605.112	589.721	569.282	121.775	155.55	140.396
			TAG 38:1(FA 12:0)	45.3605	44.5	46.1425	39.8309	39.1629	41.237	421.17	395.127	383.254	92.4607	117.551	106.805
			TAG 38:1(FA 12:1)	9.06372	8.76911	8.78772	8.15525	8.48434	8.17295	51.4087	57.983	54.5943	16.4543	23.3277	19.6028
			TAG 38:1(FA 14:0)	187.144	179.798	185.208	162.993	165.677	169.923	2014.55	1919.62	1833.29	399.086	516.057	450.494
			TAG 38:1(FA 14:1)	28.7838	29.8554	30.6055	26.3196	26.3046	26.4252	254.98	241.634	234.399	62.1567	78.16	67.1084
			TAG 38:1(FA 15:0)	1.25366	1.20537	1.29249	1.44889	1.45251	1.00403	6.27328	18.2532	16.1592	3.77759	3.02469	2.73731
			TAG 38:1(FA 16:0)	1022.92	1007.82	1026.59	922.245	927.862	944.412	12531.2	12201.9	11733.9	2596.44	3328.24	2854.58
			TAG 38:1(FA 16:1)	102.483	99.1238	103.834	89.8594	88.949	93.8222	1030.66	1003.5	966.39	234.365	298.789	262.211
			TAG 38:1(FA 17:0)	0.862048	0.941447	0.99945	1.16545	0.763272	0.816555	8.42742	12.2791	14.0532	3.19094	2.53656	2.13616
			TAG 38:1(FA 17:1)	2.05193	1.29936	2.07071	1.67328	1.55921	1.17555	13.5099	18.1328	15.173	4.90202	4.27718	3.64876
			TAG 38:1(FA 18:0)	53.7747	53.3511	53.9664	48.3293	48.8155	50.0857	638.953	638.377	615.775	131.633	174.417	146.555
			TAG 38:1(FA 18:1)	1327.06	1301.85	1344	1191.34	1187.3	1220.65	16389.4	15694.6	15006.9	3260.16	4187.85	3628.78
			TAG 38:1(FA 19:0)										0.602442	0.371162	0.237245
			TAG 38:1(FA 19:1)	0.811299	0.807252	0.687359	0.725534	0.604472	0.642275	4.24032	12.6759	7.60897	7.5105	6.65834	8.66957
			TAG 38:1(FA 20:0)										1.42289	1.66456	1.57767
			TAG 38:1(FA 20:1)	5.34559	5.36437	5.35048	4.70821	4.49907	5.2151	74.2826	64.1643	59.6794	16.5324	21.2402	19.9023
		TAG 38:2	TAG 38:2(FA 2:0)	4.63686	4.85241	4.62119	4.79213	4.53932	4.59205	87.9989	90.1635	86.5591	13.569	17.9439	14.5703
			TAG 38:2(FA 4:0)	173.28	165.999	174.513	159.749	156.642	154.494	2507.01	2349.71	2258.55	344.768	437.305	361.132
			TAG 38:2(FA 6:0)	38.868	36.4533	39.0772	35.0421	33.569	35.0005	494.459	461.942	441.176	68.7064	87.227	73.2489
			TAG 38:2(FA 8:0)	5.26376	5.20504	5.51157	4.85346	4.52895	4.57485	71.6283	65.8838	63.2522	8.762	12.9756	10.4271
			TAG 38:2(FA 10:0)	11.0699	10.03	10.9636	9.82627	9.2972	9.45928	118.405	118.668	112.571	18.8563	24.5608	20.9176
			TAG 38:2(FA 12:0)	4.21007	3.69983	4.26742	3.85826	3.91593	3.6402	52.8288	48.0835	47.9416	7.18502	8.42006	7.77967
			TAG 38:2(FA 12:1)	2.36482	2.50633	2.38952	2.24615	1.92748	1.55117	24.1333	25.9611	24.8355	5.5029	6.74036	5.63003
			TAG 38:2(FA 14:0)	22.5381	20.9583	22.2447	20.911	20.2091	20.4022	286.871	263.781	253.721	34.1382	44.0215	36.0534
			TAG 38:2(FA 14:1)	12.8386	12.4579	13.0169	11.8895	11.551	12.2978	173.621	171.371	162.11	32.3032	41.2436	34.4933
			TAG 38:2(FA 16:0)	140.836	135.083	146.135	132.999	128.244	128.529	1998.92	1808.91	1725.95	237.355	299.474	248.539
			TAG 38:2(FA 16:1)	58.9492	57.2924	60.4329	56.1281	53.5547	53.8063	1006.41	911.394	889.213	170.463	221.296	176.613
			TAG 38:2(FA 16:2)	2.18042	2.28753	1.718	1.53584	2.29225	2.23359	30.2754	30.0928	27.4961	4.54688	6.22598	5.28531
			TAG 38:2(FA 18:0)	2.18341	2.1785	1.9585	2.4358	2.25817	2.39506	30.5658	30.3119	29.2277	3.63822	5.35367	3.76856
			TAG 38:2(FA 18:1)	95.582	92.2666	97.4212	92.2533	89.833	88.3137	1666.23	1521.82	1483.13	277.46	355.074	286.989
			TAG 38:2(FA 18:2)	204.006	190.887	209.198	190.257	184.204	180.04	2736.9	2490.8	2407.43	327.184	416.054	343.914
			TAG 38:2(FA 20:1)							1.57476	3.45006	3.08894	0.918965	1.10057	0.855152
			TAG 38:2(FA 20:2)	0.97227	1.06476	0.988393	0.91197	1.085	1.24621	17.35	17.6816	15.6649	2.98164	3.66621	3.43116
		TAG 38:3	TAG 38:3(FA 2:0)	1.40747	1.23181	1.39677	1.26763	1.28118	1.18785	25.3294	23.4045	23.3104	1.94101	2.05657	1.88786
			TAG 38:3(FA 4:0)	36.0922	31.0727	34.8596	30.3352	29.6079	29.4084	441.208	395.017	372.078	29.3345	34.8216	29.8831
			TAG 38:3(FA 6:0)	8.23982	7.03448	7.89528	6.6855	6.82453	6.67736	89.6078	83.1174	77.8446	5.87919	7.33945	6.44688
			TAG 38:3(FA 8:0)	1.14654	1.04524	0.947513	0.953661	0.887688	1.00899	14.2941	12.4899	10.9358	0.916854	1.19961	0.900781
			TAG 38:3(FA 10:0)	2.03043	1.77624	2.05636	1.72018	1.81722	1.56173	22.8941	20.962	19.4593	1.49727	2.31352	1.94854
			TAG 38:3(FA 12:0)	1.02398	0.885929	0.894018	0.879837	0.714403	0.825082	11.7847	9.2852	9.56242	0.563993	0.768261	0.608281
			TAG 38:3(FA 12:1)							4.32743	3.09064	2.90602
			TAG 38:3(FA 14:0)	6.1678	5.0239	6.127	5.27819	5.11236	4.9117	68.1207	58.9826	58.3638	3.93951	4.29993	3.80319
			TAG 38:3(FA 14:1)	1.66562	1.49006	1.41817	1.49556	1.48757	1.38756	25.0662	23.0654	21.4181	2.21444	2.74569	2.30119
			TAG 38:3(FA 14:2)							1.95441	1.93864	2.10698	0.261907	0.112425	0.133344
			TAG 38:3(FA 16:0)	31.9026	27.2323	30.8625	26.9015	26.2288	26.3669	348.691	311.907	288.459	20.9567	25.941	21.7178
			TAG 38:3(FA 16:1)	8.0053	7.29149	8.00534	7.4276	6.74418	7.03846	144.062	126.274	116.279	11.7095	13.7895	12.0017
			TAG 38:3(FA 16:2)	1.7	1.45473	1.60125	1.43678	1.61087	1.51131	31.3369	28.9857	26.7488	2.93319	3.25159	3.09643
			TAG 38:3(FA 16:3)	0.52271	0.274568	0.323513	0.51296	0.355813	0.345488	7.27954	6.50945	6.50649	0.530671	0.148332	0.29609
			TAG 38:3(FA 18:0)	0.283966	0.257165	0.0974294	0.286235	0.331412	0.306482	4.05499	4.75072	4.45956	0.236477	0.111459	0.148974
			TAG 38:3(FA 18:1)	4.21591	3.84986	4.33956	3.93269	3.60377	3.50954	80.8562	74.2319	70.5376	6.83377	8.20471	6.97136
			TAG 38:3(FA 18:2)	15.8069	13.619	15.2117	13.5339	13.2244	13.0179	268.802	239.349	225.786	21.4637	26.2324	22.9475
			TAG 38:3(FA 18:3)	55.9747	47.7624	54.213	47.0303	46.5656	45.2318	606.553	539.077	503.127	35.7832	42.6105	37.1226
			TAG 38:3(FA 20:2)							0.663645	0.991446	1.83783
			TAG 38:3(FA 20:3)	2.17036	1.90605	2.06619	1.88391	1.83712	1.88803	34.2716	29.0043	27.6897	1.99324	2.53656	2.12601
		TAG 38:4	TAG 38:4(FA 2:0)							6.64385	4.55627	4.66565
			TAG 38:4(FA 4:0)							39.688	24.8574	27.2845
			TAG 38:4(FA 6:0)							8.45417	5.13012	5.58366
			TAG 38:4(FA 14:0)							6.27604	3.77834	4.68532
			TAG 38:4(FA 14:1)							5.069	3.10174	3.43017
			TAG 38:4(FA 16:0)							2.98456	2.21623	2.49174
			TAG 38:4(FA 16:1)							20.5776	12.528	13.634
			TAG 38:4(FA 16:2)							3.20086	1.94845	2.18961
			TAG 38:4(FA 16:3)							6.12748	4.06726	4.55138
			TAG 38:4(FA 18:1)							8.51004	6.35034	6.06854
			TAG 38:4(FA 18:2)							7.51954	5.35379	5.84155
			TAG 38:4(FA 18:3)							41.9209	25.9695	28.4441
			TAG 38:4(FA 18:4)							6.32496	4.20313	4.72249
			TAG 38:4(FA 20:4)							32.5139	20.3217	22.229
		TAG 39:0	TAG 39:0(FA 3:0)	0.375581	0.488833	0.511099	0.522244	0.466289	0.499074	3.73155	2.70039	3.05253	0.749734	1.11984	0.902928
			TAG 39:0(FA 4:0)	24.2679	28.6957	27.885	27.1479	26.8486	25.9941	153.74	158.837	153.239	40.4141	54.1217	48.4052
			TAG 39:0(FA 5:0)	6.38447	7.09199	6.96111	6.7695	6.73231	6.50932	41.3569	40.2158	39.3057	10.5571	14.2949	13.698
			TAG 39:0(FA 6:0)	60.7941	68.4871	68.2445	66.6355	64.0245	63.8551	326.481	331.174	324.426	101.81	134.272	121.548
			TAG 39:0(FA 7:0)	13.4978	15.2434	15.3476	14.8311	14.3244	14.0647	61.0762	61.7239	59.6236	22.8165	28.6149	28.2366
			TAG 39:0(FA 8:0)	33.1895	37.6632	37.4844	36.019	35.3759	34.6291	152.138	155.268	153.843	52.256	68.4553	63.9433
			TAG 39:0(FA 9:0)	8.67484	8.98558	9.32141	8.68895	8.75401	8.37287	44.9069	45.3891	44.0233	13.6844	17.6529	17.1641
			TAG 39:0(FA 10:0)	24.2179	26.7451	26.6216	26.5907	25.6761	25.4427	109.876	111.973	110.725	36.2888	46.7838	45.2079
			TAG 39:0(FA 11:0)	5.43439	5.72551	5.74368	5.57558	5.41056	5.3714	25.1825	27.4761	26.7419	8.75968	11.6179	11.0972
			TAG 39:0(FA 12:0)	11.2167	12.9234	12.2765	12.3709	11.679	11.1443	52.495	54.3415	55.0337	17.5598	22.7149	22.4456
			TAG 39:0(FA 13:0)	4.89032	5.30823	5.50156	5.08474	4.90024	4.92795	26.6534	24.4612	24.8193	8.28292	10.95	10.0976
			TAG 39:0(FA 14:0)	23.7085	26.2813	26.1945	25.9161	24.4037	24.2419	114.168	112.341	113.609	37.1809	47.9827	45.4738
			TAG 39:0(FA 15:0)	47.0444	51.4059	50.6259	50.0245	48.0716	48.5653	232.542	233.576	231.669	74.2916	97.3908	92.3798
			TAG 39:0(FA 16:0)	78.1046	86.8536	85.3056	84.2624	80.4645	81.7276	362.427	373.627	366.567	125.128	164.601	155.803
			TAG 39:0(FA 17:0)	54.3431	61.5209	60.4182	58.7269	56.7523	56.1262	318.868	308.979	312.408	97.3368	128.693	118.911
			TAG 39:0(FA 18:0)	44.0721	50.4012	49.3641	48.9753	47.0927	47.1172	282.475	272.934	275.703	74.1279	96.9504	90.1566
			TAG 39:0(FA 19:0)	17.8961	19.5543	17.4384	17.3937	14.4952	17.7427	163.842	147.274	145.694	113.64	153.907	151.799
			TAG 39:0(FA 20:0)	1.0881	1.25656	1.13329	1.18692	1.02567	1.20898	7.37782	7.66623	7.19066	3.52487	4.04299	3.40342
			TAG 39:0(FA 21:0)	1.34009	0.955483	0.970328	0.987643	0.750379	0.826446	4.95308	6.00794	7.13162	2.67162	3.79298	2.82643
			TAG 39:0(FA 23:0)	0.24798	0.120404	0.0825622	0.227113	0.138001	0.291697	0.396011	1.69538	2.79711	0.523441	0.910684	0.298185
		TAG 39:1	TAG 39:1(FA 3:0)	1.0772	1.12693	1.25218	1.00483	0.943763	0.991324	15.1434	15.4354	15.0919	2.66049	3.07931	2.86898
			TAG 39:1(FA 4:0)	35.8727	40.8271	44.3673	43.7157	38.88	40.722	546.351	578.869	526.388	86.7074	106.753	94.5329
			TAG 39:1(FA 5:0)	8.42959	9.43092	10.1013	9.6511	8.54937	9.05652	128.09	136.795	125.605	23.5376	28.5805	26.3401
			TAG 39:1(FA 6:0)	35.5183	39.0816	43.0772	41.2229	35.9867	38.5142	440.662	468.348	431.618	86.8535	105.015	95.6542
			TAG 39:1(FA 7:0)	3.1463	3.29487	3.9395	3.53863	3.13164	3.22258	42.7972	45.5658	42.0773	8.25549	10.4823	8.85151
			TAG 39:1(FA 8:0)	4.019	4.37694	4.83373	4.6944	4.2857	4.4618	44.3164	46.7855	43.0114	9.43199	11.2441	11.0848
			TAG 39:1(FA 9:0)	1.4137	1.57564	1.64449	1.63549	1.43269	1.66655	21.9055	22.0887	19.7671	4.03036	4.9752	4.41659
			TAG 39:1(FA 10:0)	3.53964	3.71997	4.51582	3.99559	3.61409	3.90306	34.4428	37.1503	33.9359	7.94346	9.20287	8.9201
			TAG 39:1(FA 11:0)	1.46314	1.33807	1.73726	1.51154	1.33523	1.49631	18.1825	18.727	17.659	3.6327	4.19815	4.20861
			TAG 39:1(FA 12:0)	2.60208	2.66532	2.82264	2.93912	2.33469	2.78051	24.5657	25.8374	22.7573	5.71776	6.78483	6.45364
			TAG 39:1(FA 12:1)	0.741338	0.773548	0.912842	0.819417	0.67976	0.675629	3.50395	5.62232	4.71619	1.62246	1.94862	1.73355
			TAG 39:1(FA 13:0)	1.24304	1.33189	1.42963	1.30302	1.28423	1.32923	14.6742	15.207	13.7109	3.35774	3.90031	3.57355
			TAG 39:1(FA 13:1)	0.507035	0.549938	0.570569	0.512955	0.38105	0.367654	2.69873	4.55231	4.02973	1.31256	1.50701	1.46926
			TAG 39:1(FA 14:0)	5.22647	5.71074	6.18022	5.92097	5.39736	5.69533	51.0986	58.2235	51.4638	12.3483	14.9	14.3636
			TAG 39:1(FA 14:1)	1.96546	1.99508	2.13132	2.18732	1.93276	1.95791	17.0661	18.6963	16.7179	4.38445	5.32356	4.70161
			TAG 39:1(FA 15:0)	18.8648	21.0406	22.0123	22.3927	19.3496	21.0184	240.669	254.391	229.52	49.1518	61.1334	55.0732
			TAG 39:1(FA 15:1)	3.74701	4.01786	4.31654	4.18024	3.54993	4.14083	33.9409	36.7236	32.3641	7.72383	8.95147	8.60548
			TAG 39:1(FA 16:0)	19.0612	21.0138	22.9031	21.9828	19.0624	20.8531	230.202	253.828	224.701	52.7076	63.2928	57.5012
			TAG 39:1(FA 16:1)	3.66977	3.77057	4.24882	4.30966	3.56409	3.8211	39.6685	43.6252	39.8977	9.05019	11.3569	10.3269
			TAG 39:1(FA 17:0)	25.6468	28.2028	31.1146	28.7635	26.362	27.4934	393.732	415.096	374.649	74.9734	92.0047	83.8343
			TAG 39:1(FA 17:1)	14.9283	15.5504	16.9706	16.1321	14.2786	15.4716	160.763	175.682	155.469	39.3441	47.7361	42.3981
			TAG 39:1(FA 18:0)	7.07288	8.2178	8.87177	8.57172	7.5986	8.12447	98.1469	102.718	93.8259	18.5645	23.1635	20.8891
			TAG 39:1(FA 18:1)	60.0184	65.3978	72.7396	69.3233	61.6216	66.1004	865.429	915.109	825.006	163.421	202.344	181.312
			TAG 39:1(FA 19:0)	1.34923	1.2736	1.58777	1.29675	1.32628	1.41261	24.821	22.7203	21.9326	7.09037	8.91877	8.33228
			TAG 39:1(FA 19:1)	11.9953	12.8418	13.345	13.0473	10.2492	12.6176	151.237	156.068	146.506	83.5955	103.233	96.8103
			TAG 39:1(FA 20:1)	0.516635	0.58038	0.634827	0.582586	0.50848	0.616519	8.01814	7.55238	7.03498	2.40723	3.00284	3.03294
			TAG 39:1(FA 21:1)	0.339445	0.235524	0.08869	0.306756	0.072258	0.329551	3.39478	4.10917	2.87103	1.45517	1.94852	1.65154
			TAG 39:1(FA 23:1)										0.522733	0.382878	0.511336
		TAG 39:2	TAG 39:2(FA 3:0)	1.02832	1.21985	1.11093	0.945567	1.15147	1.08276	20.5166	18.8617	20.3884	2.72423	3.14597	2.94374
			TAG 39:2(FA 4:0)	14.104	15.2004	14.8016	13.898	15.1523	14.6406	210.335	199.876	203.608	23.9503	28.8235	27.2349
			TAG 39:2(FA 5:0)	1.69295	1.81396	1.7873	1.57294	1.75172	1.72052	26.9361	25.7544	26.3225	3.25031	3.71516	3.43703
			TAG 39:2(FA 6:0)	4.83912	4.86408	4.9816	4.2747	4.81013	4.77309	59.1227	57.0042	56.5912	6.65101	7.95706	7.5625
			TAG 39:2(FA 7:0)	0.539802	0.560192	0.558831	0.456042	0.513984	0.501119	8.07412	7.46176	7.51	0.882668	1.08341	1.23587
			TAG 39:2(FA 8:0)	0.314396	0.222757	0.190301	0.291313	0.213545	0.217972	4.49212	3.72289	3.86516	0.594176	0.666435	0.382748
			TAG 39:2(FA 9:0)							2.20848	2.85948	2.72767
			TAG 39:2(FA 10:0)	1.14009	1.14809	1.20669	0.9789	1.08879	1.01515	7.71839	7.58199	7.14345	1.66521	2.03042	2.19597
			TAG 39:2(FA 11:0)							2.52462	3.3579	3.35805	0.487914	0.696557	0.273709
			TAG 39:2(FA 12:0)	0.148513	0.278627	0.11336	0.16047	0.0946915	0.09898	2.80177	2.72408	2.72388	0.384796	0.4814	0.524496
			TAG 39:2(FA 13:1)							1.54041	1.58792	1.18878	0.374468	0.528322	0.356832
			TAG 39:2(FA 14:0)	0.297719	0.295193	0.232511	0.235258	0.397271	0.268469	3.778	3.74706	3.6893	0.598158	0.626227	0.716238
			TAG 39:2(FA 14:1)	0.514421	0.493949	0.562821	0.264163	0.433944	0.431041	5.80156	4.62919	5.40455	1.04969	1.14298	1.1611
			TAG 39:2(FA 15:0)	2.84226	2.76233	2.89737	2.43053	2.83211	2.60913	32.3631	30.8888	32.476	3.65614	4.36714	4.57362
			TAG 39:2(FA 15:1)	2.03529	2.02139	2.04009	1.91628	2.04807	2.10324	25.5158	24.5593	25.0325	4.25767	5.1144	4.95176
			TAG 39:2(FA 15:2)	0.214594	0.261638	0.230359	0.19248	0.368025	0.312603	1.94504	2.49337	2.79027	0.423597	0.459941	0.147673
			TAG 39:2(FA 16:0)	1.49504	1.5014	1.57444	1.52063	1.40002	1.39576	18.2696	17.6657	17.1199	2.1556	2.82727	2.64267
			TAG 39:2(FA 16:1)	1.28646	1.2149	1.21646	1.0999	1.28083	1.16186	17.673	16.6919	16.8964	3.08265	3.54604	3.41541
			TAG 39:2(FA 17:0)	3.91933	3.90993	3.97503	3.61809	3.88788	3.9551	54.9009	52.4632	52.9175	5.8093	6.73976	6.3741
			TAG 39:2(FA 17:1)	9.53403	9.80412	9.68702	8.96584	9.87918	9.24282	142.313	129.305	135.217	25.9987	30.5857	30.6375
			TAG 39:2(FA 17:2)	0.662758	0.753215	0.691919	0.64109	0.764037	0.677552	7.07841	7.92796	7.83807	1.16209	1.48003	1.34989
			TAG 39:2(FA 18:0)	0.312178	0.419325	0.209866	0.170934	0.320338	0.345789	3.8805	4.19846	3.92059	0.480085	0.411317	0.554467
			TAG 39:2(FA 18:1)	13.7073	14.1751	13.9977	13.2765	14.0826	14.1545	212.473	201.915	204.523	32.7092	39.4539	38.009
			TAG 39:2(FA 18:2)	10.0149	10.5981	10.1495	9.56068	10.2732	9.89398	136.611	130.805	132.499	14.8267	17.5265	16.9168
			TAG 39:2(FA 19:1)	1.12727	1.04348	0.97414	0.915065	1.05338	0.937948	15.6641	15.0829	14.9548	8.28684	9.60387	9.89816
			TAG 39:2(FA 19:2)	1.64651	1.57199	1.43888	1.45103	1.27846	1.37956	15.6296	13.6086	15.0177	11.247	12.9173	13.6571
			TAG 39:2(FA 20:2)							0.874591	1.98266	2.01615	0.202221	0.103889	0.271217
		TAG 39:3	TAG 39:3(FA 3:0)	0.305303	0.324982	0.26746	0.261568	0.300765	0.282541	6.82068	6.60468	6.84384
			TAG 39:3(FA 4:0)	1.89546	2.10975	2.47946	1.94244	2.84496	2.34099	33.735	36.8432	35.7439	0.649728	2.12319	0.660682
			TAG 39:3(FA 5:0)	0.198666	0.21066	0.0930308	0.220729	0.463168	0.275249	3.72499	4.50911	4.87691
			TAG 39:3(FA 6:0)	0.738463	0.624488	0.814452	0.598396	0.90718	0.739646	8.76794	9.85756	9.3667	0.112298	0.518952	0.166814
			TAG 39:3(FA 15:0)	0.429458	0.555204	0.534504	0.450069	0.599394	0.569924	7.12287	7.1808	7.20731	0.145988	0.32048	0.0954509
			TAG 39:3(FA 15:1)							2.74725	3.61989	3.50149
			TAG 39:3(FA 16:0)	0.219376	0.112193	0.0827144	0.0899747	0.188996	0.263867	2.52811	2.89519	2.82871
			TAG 39:3(FA 17:0)	0.578105	0.623205	0.820948	0.635954	0.772732	0.729276	9.3917	9.35112	9.11386	0.156063	0.558283	0.197217
			TAG 39:3(FA 17:1)	0.882476	1.02826	1.24274	0.824914	1.24001	0.974753	17.6882	19.0886	18.8161	0.555677	1.62143	0.57976
			TAG 39:3(FA 17:2)	0.293587	0.336545	0.34522	0.357767	0.420536	0.420403	6.54271	6.48749	7.5764	0.268433	0.700597	0.240834
			TAG 39:3(FA 17:3)										0.168525	0.511343	0.230455
			TAG 39:3(FA 18:1)	0.387888	0.37826	0.443889	0.376859	0.523795	0.490691	9.18004	9.01722	9.19867	0.231599	0.701663	0.29134
			TAG 39:3(FA 18:2)	1.41444	1.50666	1.92564	1.31627	2.05764	1.81968	32.0702	32.6651	31.0193	0.871275	2.51675	0.988923
			TAG 39:3(FA 18:3)	1.59876	1.84765	2.10237	1.65356	2.15333	1.92465	23.5843	24.2147	23.544	0.468485	1.41382	0.545894
			TAG 39:3(FA 19:2)										0.426361	1.22843	0.513708
			TAG 39:3(FA 19:3)							1.845	2.32874	2.26344	0.403831	0.910382	0.407994
			TAG 39:3(FA 20:3)							2.8632	3.28814	3.37831
		TAG 40:0	TAG 40:0(FA 4:0)	82.3127	86.7585	85.5468	77.1975	77.612	82.0179	632.639	598.027	583.375	164.492	200.699	172.614
			TAG 40:0(FA 6:0)	295.134	308.747	303.789	274.827	269.998	288.94	1528.11	1561.27	1472.85	560.867	695.588	596.609
			TAG 40:0(FA 7:0)	0.70406	0.74102	0.674879	0.603294	1.03532	0.593792	2.18572	5.27129	5.11742	1.27715	1.64352	1.28027
			TAG 40:0(FA 8:0)	314.599	322.688	317.976	286.696	287.899	300.651	1185.54	1180.26	1121.66	537.628	665.18	583.585
			TAG 40:0(FA 9:0)	1.12318	1.0363	1.22324	0.87678	1.0066	0.898419	5.60269	7.27346	7.62837	2.88779	3.54192	2.11512
			TAG 40:0(FA 10:0)	362.284	371.363	370.498	332.902	331.459	345.466	1427.04	1404.13	1332.96	590.114	720.797	653.862
			TAG 40:0(FA 11:0)	0.591981	0.611412	0.628293	0.396435	0.475899	0.489402	3.56175	2.77886	2.44374	1.09785	1.41513	1.25607
			TAG 40:0(FA 12:0)	155.137	164.104	159.099	146.921	143.127	149.434	636.42	656.746	615.887	274.217	334.933	304.523
			TAG 40:0(FA 13:0)	0.458317	0.461964	0.282153	0.276604	0.254683	0.350604	1.52149	2.4859	1.96441	0.857252	0.721433	0.964636
			TAG 40:0(FA 14:0)	390.589	398.526	401.298	358.027	360.438	368.305	1611.36	1552.07	1487.37	647.889	793.563	717.926
			TAG 40:0(FA 15:0)	5.30943	5.24316	5.3403	4.46927	4.78891	4.72852	19.0596	24.1928	23.1537	9.91817	11.4284	10.4048
			TAG 40:0(FA 16:0)	1065.39	1109.65	1091.5	985.084	977.125	1036.78	4255.09	4277.4	4058.63	1853.67	2321.03	2012.79
			TAG 40:0(FA 17:0)	3.37669	3.62343	3.48452	2.88671	3.25311	3.69334	19.9941	20.2259	19.0708	6.96937	8.71936	7.92686
			TAG 40:0(FA 18:0)	529.313	540.528	541.709	486.337	487.255	507.6	2913.06	2762.44	2667.81	957.481	1174.69	1018.71
			TAG 40:0(FA 19:0)	1.02111	0.831757	0.783112	0.568924	0.63669	0.664229	11.6736	10.2137	9.39909	6.81521	8.196	7.31141
			TAG 40:0(FA 20:0)	19.9291	18.584	18.7107	17.2215	16.1717	18.4166	111.836	104.606	103.401	58.1613	69.4769	56.7459
			TAG 40:0(FA 21:0)										0.499288	0.245877	0.551355
			TAG 40:0(FA 22:0)	1.06967	1.14879	1.03663	0.89931	1.14703	0.857541	5.8892	5.50854	8.13703	3.89208	2.66046	1.93858
		TAG 40:1	TAG 40:1(FA 4:0)	219.753	222.218	224.053	202.821	203.574	208.196	2914.02	2857.59	2722.76	534.14	674.998	578.64
			TAG 40:1(FA 5:0)							3.92634	5.65046	3.42958
			TAG 40:1(FA 6:0)	442.9	442.551	454.093	399.802	401.824	413.187	4848.98	4816.04	4565.67	1070.99	1351.11	1179.41
			TAG 40:1(FA 7:0)	0.371949	0.418403	0.454468	0.471341	0.18946	0.278347	6.69306	6.07712	4.49396	1.08057	1.08455	1.38361
			TAG 40:1(FA 8:0)	97.6562	98.5652	97.6287	88.161	88.2183	91.3359	927.754	931.213	865.488	209.961	265.435	237.358
			TAG 40:1(FA 9:0)										0.290797	0.554618	0.199391
			TAG 40:1(FA 10:0)	85.3905	85.4042	87.1648	78.077	77.1577	79.409	734.386	715.199	666.586	177.087	224.801	203.374
			TAG 40:1(FA 12:0)	67.4924	67.1572	67.4106	61.4473	58.8961	61.5467	596.331	575.023	543.71	140.466	174.369	158.913
			TAG 40:1(FA 12:1)	10.4926	11.1651	11.4261	10.4024	10.3488	9.75779	49.5424	54.1452	53.0895	20.1397	24.3078	22.7602
			TAG 40:1(FA 13:0)										0.132891	0.218117	0.164948
			TAG 40:1(FA 14:0)	122.769	124.713	123.391	111.097	110.563	113.854	958.697	948.822	883.936	244.516	304.291	278.571
			TAG 40:1(FA 14:1)	33.7082	34.6039	34.6987	29.7174	30.1373	31.8538	238.728	235.582	214.307	67.3018	84.6322	77.133
			TAG 40:1(FA 15:0)	1.09185	1.41469	1.03046	1.26168	1.35067	1.18688	4.28874	11.5763	8.32604	2.7506	3.88584	3.55166
			TAG 40:1(FA 16:0)	475.301	480.213	497.043	439.001	437.3	447.9	4929.87	4802.51	4519.6	1118.62	1412.34	1219.91
			TAG 40:1(FA 16:1)	51.2723	50.7618	53.5006	46.3781	46.5294	47.4477	431.832	421.113	399.709	109.562	143.406	122.812
			TAG 40:1(FA 17:0)	0.750094	0.617362	0.672232	0.935445	0.842658	0.943182	7.092	10.4598	11.1962	2.2853	3.51729	1.86573
			TAG 40:1(FA 17:1)	0.675259	0.655488	0.631814	0.908674	0.931033	0.599717	2.45142	7.72466	7.69377	2.19598	1.9565	1.64306
			TAG 40:1(FA 18:0)	267.357	270.6	280.099	249.688	248.28	250.392	3448.43	3344.57	3180.99	642.08	811.171	695.173
			TAG 40:1(FA 18:1)	787.863	788.316	800.219	714.567	714.21	738.803	9166.28	8939.48	8371.95	1878.94	2364.61	2074.69
			TAG 40:1(FA 19:0)										1.61949	1.60755	2.29459
			TAG 40:1(FA 19:1)	1.2119	0.6957	1.05192	1.0189	0.862543	0.719697	7.09126	10.1715	10.7788	6.66534	8.24782	7.14693
			TAG 40:1(FA 20:0)	1.32833	1.26877	1.56396	1.15806	1.26028	1.32342	7.76861	13.1116	13.0822	5.12647	6.29381	4.86676
			TAG 40:1(FA 20:1)	9.7254	9.74864	10.0903	8.58657	8.54033	9.22171	110.73	107.936	100.708	35.7863	43.1412	39.1052
			TAG 40:1(FA 22:1)	0.390243	0.348386	0.229008	0.388252	0.356584	0.300469				0.708466	0.933847	0.977957
		TAG 40:2	TAG 40:2(FA 4:0)	231.368	234.348	240.047	217.508	215.772	218.376	3915.33	3841.03	3758.01	594.132	796.424	658.389
			TAG 40:2(FA 6:0)	84.7729	82.3033	87.4853	77.093	76.3383	78.3143	1075.55	1035.51	995.259	159.9	212.966	185.391
			TAG 40:2(FA 8:0)	16.4973	15.9881	16.3572	14.8474	14.5901	15.1952	172.725	175.132	169.561	29.5471	39.4557	34.7517
			TAG 40:2(FA 10:0)	10.0756	10.185	9.93276	8.95598	9.35416	9.165	108.961	107.478	102.691	18.364	23.9785	21.6251
			TAG 40:2(FA 12:0)	11.2262	11.7753	12.04	10.4843	10.4069	10.4888	119.95	122.804	115.75	21.8224	28.7681	25.1521
			TAG 40:2(FA 12:1)	3.29929	3.32121	3.47554	3.08698	3.01266	2.96838	39.6125	35.459	34.1091	7.25186	9.53267	8.61526
			TAG 40:2(FA 14:0)	11.5616	11.8269	12.3107	10.5097	10.7107	10.7698	125.351	119.224	113.693	19.4914	25.5872	21.5535
			TAG 40:2(FA 14:1)	9.65165	9.36448	9.43301	8.81892	8.69346	8.61742	103.908	99.7165	96.1396	22.245	30.6569	25.7812
			TAG 40:2(FA 14:2)	0.170998	0.180943	0.308544	0.195688	0.206165	0.306611
			TAG 40:2(FA 16:0)	63.485	63.7518	66.7919	58.1425	59.4105	59.8264	770.221	738.109	705.259	105.915	141.144	122.38
			TAG 40:2(FA 16:1)	26.4811	26.9019	26.8436	24.0701	23.2904	24.6643	380.743	372.91	353.827	70.1825	94.0914	78.4227
			TAG 40:2(FA 16:2)	0.981581	1.31174	0.996372	1.3594	1.08377	1.18962	8.11889	10.8946	12.4702	2.39953	3.02607	2.72567
			TAG 40:2(FA 17:1)	0.242747	0.239711	0.233736	0.172608	0.166518	0.235209				0.539273	0.883686	0.824438
			TAG 40:2(FA 18:0)	39.5329	39.5334	41.6041	36.9271	36.6264	37.4469	537.818	525.483	513.539	58.9445	81.6455	66.8877
			TAG 40:2(FA 18:1)	488.239	496.734	514.865	463.591	459.207	464.084	8618.21	8281.53	8072.56	1347.72	1813.21	1504.09
			TAG 40:2(FA 18:2)	126.185	126.834	131.692	117.984	114.841	118.45	1601.37	1512.32	1465.4	207.475	276.325	234.797
			TAG 40:2(FA 19:1)										1.80159	2.6264	2.55436
			TAG 40:2(FA 20:1)	0.576256	0.613075	0.595546	0.73827	0.692419	0.66563	5.6957	7.86722	10.9385	3.01321	4.24536	3.42917
			TAG 40:2(FA 20:2)	2.65493	2.80113	2.81124	2.40453	2.30792	2.33918	36.1148	31.9185	31.9731	6.45651	8.94785	7.78445
		TAG 40:3	TAG 40:3(FA 4:0)	72.9662	67.013	69.739	61.219	62.2446	63.6732	1185.6	1148.92	1132.28	84.7659	98.8473	97.1015
			TAG 40:3(FA 6:0)	17.8832	16.0086	17.7954	15.3836	14.9788	14.9197	190.164	183.611	180.114	15.0754	18.7073	17.9422
			TAG 40:3(FA 8:0)	3.26803	2.97439	3.32249	2.72699	2.70481	2.63519	32.286	30.5546	29.7154	3.15933	3.53238	3.55301
			TAG 40:3(FA 10:0)	2.10026	1.7664	2.09472	1.78892	2.04502	1.96228	18.534	19.6293	21.7755	2.02396	2.27608	2.33932
			TAG 40:3(FA 12:0)	2.32876	2.06839	2.75697	1.91237	2.02205	1.85575	23.4005	22.5998	21.5657	2.24638	2.61266	2.82077
			TAG 40:3(FA 12:1)	0.495445	0.445559	0.489574	0.471043	0.374205	0.586658	7.18905	8.83878	7.00342	1.13157	1.52921	1.27675
			TAG 40:3(FA 14:0)	2.64961	2.35472	2.34473	2.19393	2.35001	2.18628	22.442	24.4224	22.9964	2.04005	1.66165	2.40928
			TAG 40:3(FA 14:1)	0.81882	0.693576	0.678754	0.561968	0.875806	0.597267	14.1219	13.3736	12.7108	1.20437	1.40984	1.73113
			TAG 40:3(FA 16:0)	15.513	13.1826	14.4623	12.9708	12.1837	12.42	157.791	155.802	149.947	12.0062	13.5087	13.5238
			TAG 40:3(FA 16:1)	3.72344	3.2461	3.75386	2.80737	3.20396	3.27171	53.1854	53.2668	51.5912	5.2982	5.64954	5.4403
			TAG 40:3(FA 16:2)	0.587535	0.477372	0.526457	0.398487	0.720676	0.803	12.8785	12.5623	12.5825	1.4421	1.56829	0.851757
			TAG 40:3(FA 18:0)	8.13682	7.65657	7.70648	7.27102	7.35913	6.94821	94.5696	88.2763	84.8581	4.97243	6.58742	5.70838
			TAG 40:3(FA 18:1)	72.3605	66.6297	70.4523	62.7378	62.493	63.7388	1276.36	1229.35	1211.02	92.2325	107.656	104.151
			TAG 40:3(FA 18:2)	83.939	78.6153	82.3283	73.2619	72.3442	74.0218	1461.16	1393.98	1361.57	108.281	125.567	123.542
			TAG 40:3(FA 18:3)	33.2029	30.1345	31.7861	26.9755	28.3316	27.4636	332.21	320.632	308.518	24.6377	29.0303	28.7503
			TAG 40:3(FA 20:2)							3.2697	3.62746	3.182	0.167826	0.486218	0.404638
			TAG 40:3(FA 20:3)	4.64448	4.01576	4.6066	3.66321	3.80003	3.93731	66.0257	63.7055	63.3744	4.786	5.31309	5.08635
		TAG 40:4	TAG 40:4(FA 4:0)							245.611	244.457	228.192
			TAG 40:4(FA 6:0)							13.08	12.9549	11.7841
			TAG 40:4(FA 8:0)							1.19904	2.11334	1.95645
			TAG 40:4(FA 12:0)							1.64945	1.87378	1.87947
			TAG 40:4(FA 12:1)							0.783302	0.99901	0.744499
			TAG 40:4(FA 14:0)							2.0176	3.08969	3.0453
			TAG 40:4(FA 16:0)							14.9774	15.3043	13.7547
			TAG 40:4(FA 16:1)							9.75838	10.048	9.5892
			TAG 40:4(FA 18:1)							190.554	194.66	180.764
			TAG 40:4(FA 18:2)							188.24	190.043	179.698
			TAG 40:4(FA 18:3)							261.539	266.426	251.655
			TAG 40:4(FA 18:4)							3.06373	4.3974	3.98186
			TAG 40:4(FA 20:3)							4.75203	5.73943	4.88598
			TAG 40:4(FA 20:4)							62.4305	62.7847	56.0788
			TAG 40:4(FA 22:4)							1.96228	2.67261	2.85627
		TAG 40:5	TAG 40:5(FA 4:0)	2.02096	1.22562	0.868188	1.35742	2.17193	1.86862	27.7436	33.3137	34.0781
			TAG 40:5(FA 14:0)	0.276024	0.177113	0.12238	0.234805	0.388432	0.177438	2.80934	4.22464	4.68393
			TAG 40:5(FA 16:0)	0.311631	0.170353	0.133533	0.228986	0.341031	0.322995	3.01431	4.71246	4.72742
			TAG 40:5(FA 18:2)	2.22201	1.34408	0.911043	1.56844	2.49589	2.04221	30.9393	35.9354	36.7045
			TAG 40:5(FA 18:3)	2.52136	1.41162	1.08644	1.69566	2.88137	2.40551	37.9139	43.5136	44.0141
			TAG 40:5(FA 20:5)	2.44204	1.38788	0.932753	1.56526	2.59773	2.10922	26.0537	28.8491	29.9859
			TAG 40:5(FA 22:5)	1.33882	0.830611	0.554886	0.86136	1.4663	1.29397	13.8237	16.2857	16.4857
		TAG 41:0	TAG 41:0(FA 4:0)	1.23527	1.50665	1.46149	1.32129	1.39249	1.27404	2.83315	3.90232	4.44083	1.44126	1.70766	1.24012
			TAG 41:0(FA 5:0)	0.773059	0.72631	0.690287	0.706851	0.734097	0.684648	5.09375	5.59437	5.12035	1.29451	1.42178	1.46203
			TAG 41:0(FA 6:0)	10.8225	12.2988	11.6405	10.8219	10.9789	10.7762	52.257	54.0766	56.2162	18.3865	19.9461	18.3617
			TAG 41:0(FA 7:0)	3.89344	4.47565	4.1497	3.83204	3.81942	3.99327	20.6378	20.3687	20.8353	7.31855	8.11036	7.18245
			TAG 41:0(FA 8:0)	20.2919	23.0221	21.8688	20.1524	19.6284	20.1534	84.8022	86.8569	85.4455	34.0863	39.0593	36.2836
			TAG 41:0(FA 9:0)	12.192	12.7714	12.4442	11.1686	11.304	11.3339	47.2818	47.066	46.4849	19.7583	23.3361	22.1035
			TAG 41:0(FA 10:0)	48.0446	53.1516	49.1892	47.6692	45.989	47.9633	168.382	175.123	172.157	77.8975	86.1405	82.6907
			TAG 41:0(FA 11:0)	8.98247	9.36406	9.14476	8.34788	8.14227	8.38131	35.6496	33.1501	34.2772	15.5298	17.4834	16.5187
			TAG 41:0(FA 12:0)	14.2877	16.1464	14.3956	14.6706	13.8018	14.0173	54.5702	56.6549	55.6688	24.7219	28.3394	26.747
			TAG 41:0(FA 13:0)	4.86585	5.39483	4.97261	4.69338	4.71607	4.56594	21.6934	21.4506	21.5833	9.24003	10.5919	9.78428
			TAG 41:0(FA 14:0)	20.9503	23.9703	21.5067	20.7586	20.2736	20.7558	80.8762	82.3305	80.7722	34.4543	39.5601	38.1081
			TAG 41:0(FA 15:0)	40.5256	44.7843	41.7273	39.8296	38.2021	39.5388	157.326	160.943	160.2	70.7282	79.1777	74.9334
			TAG 41:0(FA 16:0)	59.9928	67.3574	60.4105	59.2165	57.3387	58.3102	215.272	222.084	221.969	98.9364	111.409	105.769
			TAG 41:0(FA 17:0)	29.1431	31.2383	29.688	27.6026	26.9311	27.509	136.765	131.85	132.251	49.9314	58.2434	54.2526
			TAG 41:0(FA 18:0)	19.8664	22.8339	21.393	20.0751	19.4853	20.4517	101.126	103.73	104.2	33.8424	39.3935	35.4676
			TAG 41:0(FA 19:0)	13.7029	14.4877	12.6121	11.8461	10.3648	12.5509	125.648	111.846	111.354	74.1609	85.9937	83.3979
			TAG 41:0(FA 20:0)	1.02799	1.23359	1.00397	0.98859	0.907432	0.987503	5.69899	6.11569	6.40895	3.63329	3.65935	3.06237
			TAG 41:0(FA 21:0)	2.84689	1.75471	1.6608	1.60919	1.42509	1.50953	9.20299	9.59132	11.8943	6.22237	8.07776	5.52951
			TAG 41:0(FA 23:0)	0.720754	0.630601	0.684281	0.77337	0.641793	0.547805	2.74865	3.21838	5.26836	1.5985	2.07607	0.821877
		TAG 41:1	TAG 41:1(FA 4:0)	1.58925	2.30034	2.28489	2.27473	2.10848	2.19831	12.762	15.7987	17.3244	3.83387	4.90128	4.34051
			TAG 41:1(FA 5:0)	1.79111	2.22217	2.00405	2.04164	1.72719	2.07065	25.8561	29.7379	29.5461	4.23562	5.10784	5.15986
			TAG 41:1(FA 6:0)	15.4678	20.0913	19.0205	17.9816	16.9072	17.5741	184.922	198.687	194.401	33.8905	43.8129	39.9737
			TAG 41:1(FA 7:0)	5.24529	6.56114	6.59778	5.96696	5.42934	5.98876	69.5308	71.3457	69.8397	13.6505	17.716	16.3125
			TAG 41:1(FA 8:0)	12.4614	15.6734	15.3907	14.1397	13.3593	13.9237	121.751	130.912	129.301	27.8196	35.7483	34.4708
			TAG 41:1(FA 9:0)	2.77537	3.74644	3.63489	3.41133	3.02798	3.26324	35.8767	36.8068	35.6822	6.70527	8.34474	8.40865
			TAG 41:1(FA 10:0)	6.51405	8.73619	8.0878	7.74198	7.27224	7.31381	49.8098	58.6884	55.864	13.6396	16.951	17.3576
			TAG 41:1(FA 11:0)	1.78317	2.43987	2.2549	2.233	1.97232	2.01381	17.7738	19.6183	19.1253	4.72082	5.57527	5.37878
			TAG 41:1(FA 12:0)	3.08946	3.92033	3.7365	3.57884	3.25837	3.34071	24.2085	25.9879	25.7844	6.60358	8.53637	8.13843
			TAG 41:1(FA 12:1)	1.15292	1.42072	1.31468	1.22364	1.29462	1.2299	5.17721	6.53356	6.78202	2.22679	2.64851	2.89698
			TAG 41:1(FA 13:0)	1.87044	2.22255	2.20537	2.122	1.9008	1.9654	18.8842	20.1681	18.8438	4.28923	5.6188	5.71677
			TAG 41:1(FA 13:1)	0.630731	0.733112	0.597015	0.738615	0.522854	0.546397	4.39336	3.9456	3.74391	1.44748	1.70159	1.5393
			TAG 41:1(FA 14:0)	5.71481	7.14577	7.14817	6.6191	6.49635	6.30271	42.9151	45.9196	46.1632	12.0568	15.6704	15.0132
			TAG 41:1(FA 14:1)	2.21494	2.88876	2.69404	2.67276	2.5535	2.4479	15.2026	16.6621	16.5777	4.60064	6.14622	6.29866
			TAG 41:1(FA 15:0)	11.9414	14.8665	14.466	13.2525	13.1046	13.3194	98.8146	109.148	105.018	26.7891	34.2459	34.4362
			TAG 41:1(FA 15:1)	3.47749	4.15057	4.07265	3.82386	3.48279	3.7699	25.9181	26.9726	26.5872	6.84802	8.97515	8.56822
			TAG 41:1(FA 16:0)	14.0427	17.6535	16.8722	15.9956	15.1355	15.5947	116.63	122.832	118.504	32.3144	40.6534	39.2057
			TAG 41:1(FA 16:1)	2.93523	3.79345	3.75763	3.36675	3.21162	3.23344	23.3568	25.2375	25.3646	6.82851	8.53612	8.67675
			TAG 41:1(FA 17:0)	11.6352	14.6347	14.3036	13.0831	11.9735	12.8763	140.53	146.898	142.33	29.8633	39.0623	37.123
			TAG 41:1(FA 17:1)	7.71513	9.48902	9.24998	8.51418	7.47803	8.14017	64.712	70.6832	66.2164	17.8426	22.9187	21.5185
			TAG 41:1(FA 18:0)	4.96836	6.23269	5.87823	5.4535	5.16936	5.19329	55.5154	60.1407	59.1518	12.038	15.0081	14.9833
			TAG 41:1(FA 18:1)	26.6816	33.9659	33.5918	31.1707	29.2425	30.2656	319.67	349.031	331.138	68.5297	85.8883	84.0373
			TAG 41:1(FA 19:0)	5.21381	5.49189	5.37245	4.81977	4.16485	4.96204	90.1203	86.1924	83.6429	30.6844	39.2949	40.0423
			TAG 41:1(FA 19:1)	7.42799	9.3077	8.21986	8.1927	6.74891	7.67231	86.1135	88.6658	85.4322	41.9618	55.9576	54.1351
			TAG 41:1(FA 20:0)							0.438286	1.22957	1.88404	1.18339	1.58565	1.359
			TAG 41:1(FA 20:1)	0.482663	0.527348	0.551613	0.496048	0.43751	0.432808	5.58464	5.99819	6.01692	1.88381	2.38807	2.60074
			TAG 41:1(FA 21:0)										0.699144	1.03158	0.900586
			TAG 41:1(FA 21:1)	0.645012	0.635059	0.623684	0.685653	0.481811	0.602243	5.42961	5.24026	5.79972	2.89594	3.7277	3.4633
			TAG 41:1(FA 23:1)	0.392483	0.506088	0.498602	0.452186	0.472714	0.444271	2.76176	3.35255	3.64841	1.13099	1.3047	1.14577
		TAG 41:2	TAG 41:2(FA 4:0)	1.64357	1.78273	2.42288	2.3741	2.05122	2.0457	30.4247	38.3479	34.042	5.15242	5.76189	6.4619
			TAG 41:2(FA 5:0)	1.72757	1.87679	2.382	2.56144	2.00763	2.14233	39.0145	45.9215	41.5425	4.4392	5.44841	5.43894
			TAG 41:2(FA 6:0)	5.38895	5.66368	7.27562	7.7873	6.30779	6.01684	80.0906	96.3823	88.4294	8.94761	11.4824	10.2661
			TAG 41:2(FA 7:0)	0.970118	1.07829	1.16847	1.45199	1.03221	1.18938	15.2508	18.8215	17.0261	1.89334	2.5894	2.4081
			TAG 41:2(FA 8:0)	1.49194	1.50549	1.91246	1.89042	1.59517	1.53521	18.631	21.3262	20.4748	2.21041	2.65571	2.7668
			TAG 41:2(FA 9:0)	0.387541	0.446852	0.455836	0.539689	0.452014	0.451152	6.20616	7.35442	7.33731	0.768292	0.925558	0.914292
			TAG 41:2(FA 10:0)	0.508603	0.486332	0.518304	0.640506	0.553548	0.520381	5.90858	5.81713	5.74443	0.761031	1.07746	1.03909
			TAG 41:2(FA 11:0)	0.242959	0.104319	0.259584	0.108732	0.0773245	0.194829	2.88547	2.95454	3.0572	0.373188	0.602496	0.470935
			TAG 41:2(FA 12:0)	0.194387	0.36173	0.364745	0.316557	0.345313	0.30128	3.7136	3.44551	3.52469	0.549158	0.499438	0.352701
			TAG 41:2(FA 12:1)							2.14585	1.83682	1.56258	0.429157	0.508084	0.322229
			TAG 41:2(FA 13:0)	0.319694	0.345568	0.337729	0.321438	0.227127	0.275683	3.88192	4.66925	4.17079	0.64423	0.740948	0.798069
			TAG 41:2(FA 13:1)	0.145915	0.0653217	0.0690608	0.183287	0.133311	0.0899002	1.63106	3.18586	2.50832	0.523407	0.707053	0.58865
			TAG 41:2(FA 14:0)	0.505545	0.503864	0.628626	0.677477	0.505807	0.475566	4.82496	5.6373	5.56106	0.808425	1.02039	1.128
			TAG 41:2(FA 14:1)	0.420262	0.544701	0.534794	0.538535	0.576355	0.48131	5.8247	6.04687	5.91788	1.09821	1.12336	1.42832
			TAG 41:2(FA 15:0)	1.12148	1.10863	1.45501	1.59049	1.21589	1.23329	12.9365	15.9685	14.1858	1.98063	2.10194	2.28667
			TAG 41:2(FA 15:1)	0.943219	0.973654	1.28458	1.24667	1.07097	1.04491	10.8818	13.7295	12.9223	2.12073	2.58839	2.69445
			TAG 41:2(FA 15:2)	0.207726	0.272067	0.256533	0.405671	0.17922	0.303347	2.83918	3.08622	2.61072	0.387336	0.385953	0.282701
			TAG 41:2(FA 16:0)	0.794214	0.897465	1.04989	1.08851	0.94658	0.89601	9.93591	12.2311	10.8164	1.51416	1.70375	1.64834
			TAG 41:2(FA 16:1)	0.700224	0.666485	1.03503	1.03319	0.850154	0.833515	9.64861	11.2686	10.4345	1.71311	2.17835	2.21319
			TAG 41:2(FA 17:0)	1.37191	1.59545	1.86012	1.86234	1.43174	1.58747	19.5049	25.603	23.3931	2.30137	2.85391	2.72699
			TAG 41:2(FA 17:1)	3.72951	3.8294	4.60278	4.86173	3.94398	4.17434	52.1191	62.4962	57.2357	9.5086	11.8414	11.9111
			TAG 41:2(FA 17:2)	0.340512	0.351498	0.523094	0.452977	0.372609	0.338317	3.75067	4.9962	3.97553	0.492958	0.608212	0.654295
			TAG 41:2(FA 18:0)	0.360342	0.320656	0.277276	0.521991	0.40184	0.336332	4.84694	6.01596	4.97271	0.544196	0.646956	0.545084
			TAG 41:2(FA 18:1)	8.24159	8.40478	10.5716	11.8331	9.35996	9.18164	142.574	172.99	152.98	21.0339	25.6087	25.2551
			TAG 41:2(FA 18:2)	4.08316	4.59402	5.80427	6.32353	4.8638	4.57203	56.9715	69.0252	64.9422	6.78335	7.93028	8.64777
			TAG 41:2(FA 19:0)	0.671592	0.663794	0.726068	0.874022	0.613131	0.669341	12.5333	13.3817	12.3835	1.94502	2.30665	2.67051
			TAG 41:2(FA 19:1)	4.10398	4.37053	5.33554	5.88263	4.17139	4.59508	74.391	83.9457	77.7489	35.9009	44.2067	47.1798
			TAG 41:2(FA 19:2)	0.920995	0.884135	1.09106	1.15569	0.902265	1.02066	9.47206	11.1971	10.7795	5.60067	7.4359	7.03735
			TAG 41:2(FA 20:1)							0.492282	2.08074	1.39576	0.440922	0.515991	0.625314
			TAG 41:2(FA 20:2)							0.891772	1.56165	1.8895	0.286744	0.088661	0.152426
			TAG 41:2(FA 21:2)										0.849356	0.873562	0.976589
		TAG 41:3	TAG 41:3(FA 4:0)	0.414753	0.276097	0.130868	0.205403	0.431381	0.302008	5.32778	9.14868	9.7832	0.329868	0.491576	0.465952
			TAG 41:3(FA 5:0)	0.556177	0.576893	0.161643	0.494842	1.02011	0.578159	11.1846	15.9995	15.7229	0.349728	0.370632	0.457424
			TAG 41:3(FA 6:0)	1.03858	1.20735	0.84755	1.07995	1.94381	0.994515	12.8009	20.2967	18.8051	0.477007	0.531314	0.599199
			TAG 41:3(FA 8:0)							1.64067	4.26619	3.0446
			TAG 41:3(FA 15:0)							2.55919	3.99476	3.40851
			TAG 41:3(FA 16:0)							1.04724	2.74272	2.05739
			TAG 41:3(FA 17:0)	0.288805	0.370102	0.229368	0.173545	0.658827	0.255161	3.67171	5.42508	5.24544
			TAG 41:3(FA 17:1)	0.431204	0.483866	0.429399	0.273206	0.828529	0.387588	6.2864	9.96706	9.0147	0.323123	0.439537	0.466977
			TAG 41:3(FA 17:2)							2.75461	3.76712	3.34666	0.111112	0.0601717	0.0736707
			TAG 41:3(FA 18:1)	0.509307	0.550378	0.593284	0.552515	0.999523	0.561546	9.52102	14.337	13.4884	0.437156	0.57599	0.540226
			TAG 41:3(FA 18:2)	1.27718	1.45995	1.0867	1.04564	2.39655	1.13588	20.9147	29.7043	29.3308	0.796202	1.26104	1.12483
			TAG 41:3(FA 18:3)	1.17889	1.03984	0.869926	0.81246	1.83598	0.950567	9.74601	14.5838	14.5474	0.480743	0.402544	0.570439
			TAG 41:3(FA 19:0)							1.98456	3.18119	1.99687
			TAG 41:3(FA 19:1)	0.64001	0.628799	0.53827	0.361337	0.949832	0.446116	8.60799	12.3922	12.2375	1.03272	1.64726	1.54801
			TAG 41:3(FA 19:2)	0.702155	0.573432	0.475446	0.479123	1.01298	0.54436	7.33204	11.4035	10.5448	3.17062	4.60018	4.37215
			TAG 41:3(FA 19:3)										0.304769	0.431044	0.267641
			TAG 41:3(FA 20:3)							2.64628	3.99126	3.93293
			TAG 41:3(FA 21:3)										0.261461	0.442246	0.322779
		TAG 42:0	TAG 42:0(FA 4:0)	3.57662	4.083	4.06239	3.36316	3.50936	3.56332	18.1559	23.1053	20.7214	7.30223	7.83056	7.14565
			TAG 42:0(FA 6:0)	40.824	42.1889	43.3426	38.7582	39.2687	41.8593	268.445	275.562	254.951	76.9601	92.6754	82.745
			TAG 42:0(FA 8:0)	106.759	108.448	108.976	97.6586	99.2073	107.052	482.423	512.218	478.411	191.907	234.148	208.168
			TAG 42:0(FA 9:0)	0.600402	0.627695	0.616525	0.402273	0.531308	0.525079				1.07276	1.36206	1.15551
			TAG 42:0(FA 10:0)	462.587	485.94	476.394	436.362	439.197	463.982	1500.83	1614.54	1481.84	767.105	909.68	842.011
			TAG 42:0(FA 11:0)	1.17834	1.21873	1.31191	1.17497	1.5093	1.86175	5.249	6.56265	6.35577	2.7914	3.71526	3.57376
			TAG 42:0(FA 12:0)	214.093	226.288	221.686	203.305	205.002	215.736	721.31	779.417	715.998	377.778	435.705	419.517
			TAG 42:0(FA 13:0)	0.502513	0.576452	0.424012	0.295695	0.525762	0.606533	3.48511	2.73703	2.63226	1.23453	1.31519	1.33892
			TAG 42:0(FA 14:0)	306.256	316.875	307.903	283.881	289.774	302.385	1085.68	1167.87	1080.04	511.571	611.125	578.58
			TAG 42:0(FA 15:0)	4.49985	4.30241	4.47973	3.38271	4.2345	4.29751	21.4977	19.1708	18.5171	8.15476	9.67198	9.6983
			TAG 42:0(FA 16:0)	930.672	966.002	939.824	869.737	876.91	925.685	3007.58	3161.54	2920.12	1569.74	1868.24	1722.39
			TAG 42:0(FA 17:0)	2.10518	3.06964	2.88943	2.62541	2.46419	2.78675	10.0326	14.1557	13.154	4.83306	6.24916	5.84661
			TAG 42:0(FA 18:0)	268.238	281.427	280.803	256.207	256.848	269.651	1281.87	1316.63	1250.3	470.376	559.281	502.402
			TAG 42:0(FA 19:0)	0.53126	0.522194	0.731257	0.503002	0.350748	0.500288	4.76612	7.66228	7.04682	3.31793	4.05592	4.2508
			TAG 42:0(FA 20:0)	11.6487	11.9031	10.6396	11.0937	10.1949	10.9241	67.0393	66.3554	64.0563	34.9797	39.0366	34.7028
			TAG 42:0(FA 22:0)	1.83701	2.74303	2.44439	2.38498	1.94506	2.18281	5.48234	10.1117	11.823	7.75401	6.69742	3.77461
			TAG 42:0(FA 24:0)	0.650081	0.661275	0.607154	1.08858	0.446842	0.935016	1.52366	5.12196	4.07403	0.922886	1.34716	1.07058
		TAG 42:1	TAG 42:1(FA 4:0)	4.94323	5.64952	6.07616	4.80592	5.17009	5.5412	56.9607	53.5865	53.0215	11.3866	14.7746	12.0719
			TAG 42:1(FA 6:0)	107.553	112.027	109.774	100.966	97.2151	106.265	1267.43	1227.94	1178.77	251.174	313.307	271.221
			TAG 42:1(FA 7:0)										0.331597	0.684281	0.285557
			TAG 42:1(FA 8:0)	173.644	177.936	176.498	162.768	158.434	170.811	1617.98	1599.05	1520.04	403.942	499.419	448.347
			TAG 42:1(FA 9:0)	0.476258	0.427037	0.393438	0.507857	0.313524	0.363846	6.87089	7.02655	5.21867	1.54461	1.47516	1.13917
			TAG 42:1(FA 10:0)	174.071	180.033	180.92	166.507	161.729	172.475	1352.91	1309.39	1256.73	363.529	449.84	401.795
			TAG 42:1(FA 11:0)										0.320643	0.433692	0.171378
			TAG 42:1(FA 12:0)	75.279	77.5833	77.732	71.4108	69.3216	73.1999	514.974	509.581	489.882	157.291	194.744	182.885
			TAG 42:1(FA 12:1)	17.9712	18.8684	17.7702	18.039	17.3632	18.6293	75.8982	77.9721	72.4271	34.6793	41.0399	37.5662
			TAG 42:1(FA 14:0)	171.943	179.463	179.479	166.546	160.632	172.68	1261.51	1241.37	1191.01	352.188	433.357	397.239
			TAG 42:1(FA 14:1)	40.3903	41.2733	41.8391	38.4674	37.6276	40.0774	216.165	221.175	213.451	81.4416	100.616	91.8165
			TAG 42:1(FA 15:0)	1.00812	1.33917	0.925693	1.40887	1.36404	1.27331	5.59114	9.43809	9.69808	2.81489	3.65755	3.09337
			TAG 42:1(FA 16:0)	308.312	321.108	316.54	295.843	285.578	306.318	2148.79	2075.71	1971.71	649.628	806.483	717.761
			TAG 42:1(FA 16:1)	52.0976	53.6806	53.8943	49.8481	48.4909	51.9974	356.112	344.063	331.909	110.061	137.534	126.718
			TAG 42:1(FA 17:0)	0.513661	0.557177	0.587441	0.524378	0.432122	0.445431	4.19955	7.32561	4.28899	1.62803	1.49069	2.00107
			TAG 42:1(FA 17:1)	0.708327	0.655022	0.573417	0.597294	0.78314	0.857185	5.36297	5.72296	4.15012	1.77356	1.42042	2.30448
			TAG 42:1(FA 18:0)	124.22	129.495	130.952	119.466	115.576	126.08	1369.99	1333.08	1271.58	281.584	346.653	311.581
			TAG 42:1(FA 18:1)	435.354	442.503	449.634	412.784	397.138	433.095	4086.22	4005.56	3854.54	974.599	1196.18	1092.49
			TAG 42:1(FA 19:0)										1.34629	1.30197	1.13318
			TAG 42:1(FA 19:1)	0.43926	0.695353	0.475935	0.692351	0.277764	0.374683	4.17558	6.00186	5.59436	3.15148	2.49935	3.18731
			TAG 42:1(FA 20:0)	6.27053	6.11158	5.92739	5.70446	5.38976	6.0565	58.0528	57.9842	52.6879	26.3983	33.6326	31.0521
			TAG 42:1(FA 20:1)	5.76926	6.01829	6.07285	5.65205	5.47276	5.57847	68.037	62.5073	58.286	21.3461	24.5071	22.6147
			TAG 42:1(FA 22:1)	0.743573	0.967934	0.692547	0.633212	0.823029	0.839247	1.89966	7.02611	6.99215	2.46412	2.11008	1.76858
			TAG 42:1(FA 23:0)	0.389477	0.298794	0.27247	0.649911	0.278443	0.365156
			TAG 42:1(FA 24:1)	0.0805167	0.190526	0.0872355	0.152535	0.147898	0.0913551				0.399477	0.638355	0.412421
		TAG 42:2	TAG 42:2(FA 4:0)	3.24098	2.98502	3.33706	2.80992	2.86456	3.12375	49.4899	49.3496	48.1005	6.69059	9.01082	7.8338
			TAG 42:2(FA 6:0)	108.739	104.287	108.674	97.8981	98.8723	103.662	1717.82	1677.72	1632.6	261.197	338.611	307.872
			TAG 42:2(FA 8:0)	31.9686	30.7528	32.8678	28.8214	28.7888	30.3532	363.98	363.459	346.331	62.0074	79.6479	73.2519
			TAG 42:2(FA 10:0)	28.1553	27.5328	28.9351	25.1292	26.2383	26.5481	269.818	274.501	259.013	51.6217	66.3084	63.1736
			TAG 42:2(FA 12:0)	8.83135	8.81373	8.79565	8.17701	7.94652	8.19949	82.1838	80.8764	76.1897	16.5289	21.6232	21.0634
			TAG 42:2(FA 12:1)	4.35356	4.15455	4.19638	3.95063	4.13598	4.12611	38.2394	38.2665	37.9292	9.79845	12.7675	11.3722
			TAG 42:2(FA 14:0)	30.1933	29.9417	31.1679	27.4931	27.6852	28.7251	272.822	271.576	261.095	55.3847	70.3932	68.8245
			TAG 42:2(FA 14:1)	12.9211	12.8754	13.3621	11.6057	11.1677	12.3467	147.094	140.089	133.686	30.707	38.4953	37.3098
			TAG 42:2(FA 14:2)	0.312841	0.383086	0.24551	0.147244	0.15132	0.438205	0.930534	3.14622	2.76645	0.792233	0.34049	0.872338
			TAG 42:2(FA 16:0)	30.296	29.1478	30.159	27.4496	27.6028	28.8237	294.393	288.22	273.595	53.014	68.7327	63.7556
			TAG 42:2(FA 16:1)	15.7979	15.6959	16.1923	14.571	14.2413	15.3708	181.071	183.717	169.979	39.9268	51.2809	48.4794
			TAG 42:2(FA 16:2)	0.935934	1.30755	1.19627	0.926381	1.07624	1.10071	12.0713	10.7247	9.93696	2.40636	2.95363	3.03984
			TAG 42:2(FA 17:1)							2.24591	1.92585	2.48261	0.590918	0.659775	0.337568
			TAG 42:2(FA 18:0)	17.3891	17.0811	17.6894	15.5921	15.6738	16.2397	219.577	211.739	205.966	26.192	34.7917	30.1741
			TAG 42:2(FA 18:1)	218.496	214.19	221.503	200.121	200.152	213.865	3508.94	3422	3291.47	568.003	732.318	665.431
			TAG 42:2(FA 18:2)	69.34	66.4849	71.0586	62.1716	63.5108	66.04	725.302	711.109	675.019	112.763	142.311	135.028
			TAG 42:2(FA 19:1)							1.87162	2.50764	2.31248	1.58764	1.83533	1.90624
			TAG 42:2(FA 20:0)	1.02561	0.879727	0.898795	0.892864	0.906174	0.910934	8.65372	8.56911	8.81986	1.90756	2.27271	2.34946
			TAG 42:2(FA 20:1)	2.96912	3.0127	3.22354	2.82335	2.82172	3.01382	56.9722	54.7501	53.7705	15.6863	19.916	18.8815
			TAG 42:2(FA 20:2)	1.60911	1.82675	1.81826	1.58243	1.4966	1.58186	21.5514	21.2446	20.5019	4.26237	5.2595	4.9793
			TAG 42:2(FA 22:2)							0.951786	0.447316	1.19046	0.835567	0.642045	0.685238
		TAG 42:3	TAG 42:3(FA 4:0)	1.69516	1.72009	1.45651	1.43314	1.44265	1.80212	28.8278	26.3571	26.0499	1.84222	2.40682	2.3264
			TAG 42:3(FA 6:0)	29.4478	31.9898	32.6796	30.1505	27.1076	31.5416	509.437	470.644	443.181	35.8077	47.2453	44.4242
			TAG 42:3(FA 8:0)	5.81258	6.20973	7.18482	6.05855	5.47723	6.07951	68.0817	59.1645	55.4344	6.21002	8.17832	7.44521
			TAG 42:3(FA 10:0)	5.20043	5.10184	5.55409	5.03295	4.62903	4.75721	50.3448	43.7284	40.985	5.43424	6.50397	6.3301
			TAG 42:3(FA 12:0)	1.44321	1.70113	2.09247	1.79905	1.52016	1.83154	15.1026	14.907	13.8777	1.82662	2.60813	2.58345
			TAG 42:3(FA 12:1)	0.375685	0.369548	0.422343	0.391496	0.288775	0.317593	5.4246	5.73292	5.2836	0.918703	0.835217	1.22835
			TAG 42:3(FA 14:0)	5.22775	5.5559	5.24449	4.98074	4.84406	5.43181	47.8182	43.525	42.0369	5.44422	7.38238	6.80698
			TAG 42:3(FA 14:1)	1.97969	2.10692	2.26024	2.10529	1.92109	2.09508	30.2099	28.0931	26.2904	4.02291	5.14879	5.02315
			TAG 42:3(FA 16:0)	5.13356	5.2282	5.98359	5.25204	4.56293	5.18278	51.3172	50.5032	45.7016	4.52244	5.83328	6.07975
			TAG 42:3(FA 16:1)	1.36614	1.45742	1.30573	1.55196	1.36202	1.41052	23.8526	20.3779	20.0241	2.20741	3.2102	3.21483
			TAG 42:3(FA 16:2)	0.29441	0.377394	0.223145	0.285351	0.119559	0.237241	4.78392	5.53184	5.49655	0.671194	0.611288	0.612797
			TAG 42:3(FA 16:3)							1.32749	2.81305	2.27697
			TAG 42:3(FA 18:0)	3.40436	3.87957	4.19763	3.61543	3.07403	3.56182	47.7431	43.5659	39.8332	2.94009	3.91301	3.44487
			TAG 42:3(FA 18:1)	27.6171	29.1888	31.2848	28.2016	25.0723	29.097	496.122	460.045	437.645	37.0943	48.539	45.2029
			TAG 42:3(FA 18:2)	33.2575	35.3828	37.2247	34.2388	30.5019	34.6443	583.977	531.082	504.592	44.7607	59.4563	54.9762
			TAG 42:3(FA 18:3)	15.2796	15.6629	17.8888	15.4309	13.8889	15.414	141.427	130.437	123.279	13.6789	17.4861	16.5814
			TAG 42:3(FA 20:1)	0.33682	0.384889	0.323909	0.314113	0.189786	0.337166	7.03457	7.15489	7.39904	0.860425	0.815274	1.33087
			TAG 42:3(FA 20:2)	0.680269	0.786099	0.733433	0.895161	0.641036	0.895832	16.2002	15.1749	14.9567	2.29358	3.09091	2.79501
			TAG 42:3(FA 20:3)	2.70837	2.76117	3.12684	2.51718	2.46927	2.58772	44.2409	41.9242	38.1418	3.11142	4.34197	3.70991
			TAG 42:3(FA 22:3)							0.919081	1.43043	1.37207	0.75022	0.10901	0.143228
		TAG 42:4	TAG 42:4(FA 4:0)	2.17701	1.88803	1.69896	1.58322	1.88914	1.80099	32.5764	34.8503	30.0194
			TAG 42:4(FA 6:0)	9.83361	9.11787	7.89447	7.13175	9.31767	8.11252	125.149	134.115	115.964
			TAG 42:4(FA 8:0)	0.416155	0.367585	0.295601	0.370746	0.395482	0.286277	5.40359	5.9913	5.0969
			TAG 42:4(FA 10:0)	0.330052	0.3634	0.248397	0.232904	0.394155	0.257003	3.3531	4.74948	3.96375
			TAG 42:4(FA 12:0)							1.30115	2.62947	1.96745
			TAG 42:4(FA 12:1)							0.68912	0.479773	0.864478
			TAG 42:4(FA 14:0)	0.556067	0.359374	0.365717	0.37911	0.592786	0.367632	3.13429	5.47741	4.87168
			TAG 42:4(FA 14:1)	0.354606	0.370314	0.519355	0.154653	0.246302	0.433715	4.63089	5.36702	5.37754
			TAG 42:4(FA 16:0)	1.52476	1.38835	1.12728	1.21065	1.36916	1.28264	19.3954	20.3567	17.8351
			TAG 42:4(FA 16:1)	0.348343	0.113125	0.227587	0.247139	0.13256	0.133717	4.44617	4.45198	3.67452
			TAG 42:4(FA 18:0)	0.303116	0.327311	0.185235	0.218309	0.427154	0.363225	4.82115	6.09978	4.90946
			TAG 42:4(FA 18:1)	7.85196	7.14179	6.10133	6.00912	7.56163	6.39327	105.76	111.971	95.7231
			TAG 42:4(FA 18:2)	5.89422	5.13122	4.19516	4.41464	5.40574	4.89959	91.8713	93.2986	80.9189
			TAG 42:4(FA 18:3)	10.6174	9.65414	8.20152	7.40175	9.70381	8.89111	125.349	129.239	115.395
			TAG 42:4(FA 18:4)							1.57876	2.80008	2.27137
			TAG 42:4(FA 20:3)	1.75732	1.67833	1.30234	1.41994	1.54927	1.64779	32.6555	31.2841	29.8521
			TAG 42:4(FA 20:4)	4.00847	3.56916	2.90816	2.74212	3.7911	3.38797	54.2936	54.1862	46.1052
			TAG 42:4(FA 22:4)	1.27107	1.18247	0.896751	0.821187	1.08884	0.993238	16.9315	17.8566	16.1382
		TAG 42:5	TAG 42:5(FA 4:0)	4.91259	4.69859	4.97904	3.05622	2.9758	3.71884	47.3588	47.3885	45.2865	0.48716	0.156267	0.291443
			TAG 42:5(FA 6:0)	1.92999	1.88617	1.73111	1.2476	1.11741	1.47962	16.9114	17.8245	16.7628	0.0592139	0.033609	0.0493007
			TAG 42:5(FA 14:0)							1.09364	2.18023	2.08297
			TAG 42:5(FA 16:0)	5.8537	5.17937	5.64992	3.67986	3.77974	4.5253	53.4357	50.5601	51.3751	0.689855	0.216596	0.413894
			TAG 42:5(FA 18:1)	1.02931	0.92916	0.721717	0.572001	0.586381	0.733074	10.7874	11.666	12.2669	0.0982206	0.0161958	0.0340816
			TAG 42:5(FA 18:2)	1.921	1.95821	1.92508	1.47952	1.22083	1.75943	21.5034	20.9945	19.9946
			TAG 42:5(FA 18:3)	1.96176	1.84939	1.8918	1.37342	1.28643	1.79898	20.234	21.8985	19.1307
			TAG 42:5(FA 18:4)	0.544304	0.538934	0.310492	0.240508	0.385893	0.420429	1.37162	4.13	3.63663	0.348326	0.0730748	0.187552
			TAG 42:5(FA 20:3)	0.557873	0.331531	0.240093	0.243838	0.297683	0.444356	7.68507	7.41712	6.54789
			TAG 42:5(FA 20:4)	3.46328	3.61286	3.48223	2.18026	2.27413	2.65478	42.7991	42.3671	42.5392	0.531342	0.147566	0.301956
			TAG 42:5(FA 20:5)	3.31916	2.85265	2.87416	2.17664	1.86836	2.38357	24.2182	24.8272	24.8095	0.925866	0.310195	0.429726
			TAG 42:5(FA 22:5)	9.4707	9.26208	8.91774	6.57877	5.94837	7.76679	83.9458	84.6318	80.6656	4.70128	1.43158	2.80561
			TAG 42:5(FA 24:5)	0.190966	0.462066	0.115908	0.244709	0.0870176	0.24556	1.47552	1.60497	2.21562	0.510079	0.110824	0.115809
		TAG 42:6	TAG 42:6(FA 6:0)							5.27608	8.89584	5.71458
			TAG 42:6(FA 18:3)	0.928648	1.65683	0.94764	1.76786	0.996258	1.56551	25.5688	23.4077	17.542
		TAG 43:0	TAG 43:0(FA 4:0)	0.701785	0.812603	0.843651	0.874224	0.655661	0.803774	3.16171	3.40044	3.50255	1.08316	1.27198	1.1614
			TAG 43:0(FA 6:0)	0.46823	0.860489	0.563338	0.651837	0.641352	0.653107	2.00936	2.09649	2.24724	0.69902	0.883603	0.763465
			TAG 43:0(FA 7:0)	0.471802	0.520227	0.3894	0.472602	0.374857	0.427548	1.97838	3.01022	2.70676	0.708306	0.880242	0.788358
			TAG 43:0(FA 8:0)	3.15674	3.96913	3.5967	3.58208	3.21397	3.55894	14.9623	15.7151	15.1195	5.88203	6.97075	6.00876
			TAG 43:0(FA 9:0)	2.78608	3.15398	3.15184	2.97689	2.80409	3.10748	15.0776	14.86	15.4832	5.42781	6.52266	6.17015
			TAG 43:0(FA 10:0)	25.1844	30.3836	27.5938	27.4938	25.2699	27.9742	94.7922	103.596	102.125	45.0999	51.5022	47.7529
			TAG 43:0(FA 11:0)	9.67605	10.8651	9.90162	9.62107	9.09648	10.0455	33.2216	32.4573	32.8878	17.4992	19.5757	18.9811
			TAG 43:0(FA 12:0)	24.2644	29.2392	25.8601	26.1138	24.2951	26.6259	82.5647	87.3357	89.2945	44.7493	49.8418	48.6701
			TAG 43:0(FA 13:0)	6.7406	7.62242	7.05441	6.78205	6.41895	6.96362	25.482	25.6999	26.6789	13.3543	14.9108	14.1562
			TAG 43:0(FA 14:0)	23.9452	28.9915	25.0708	25.6431	24.3377	26.4377	84.5221	89.8205	90.6909	43.3597	48.9524	47.0692
			TAG 43:0(FA 15:0)	32.3815	38.5806	33.8649	33.9457	31.9771	35.622	121.95	127.109	128.997	61.0014	69.2913	66.1924
			TAG 43:0(FA 16:0)	49.9284	60.5104	53.2881	53.437	49.7148	55.2976	168.301	179.896	180.57	91.1262	102.286	98.4048
			TAG 43:0(FA 17:0)	25.2567	30.5335	26.9033	26.4532	24.7939	27.624	101.388	102.571	106.078	47.4408	54.2883	50.4707
			TAG 43:0(FA 18:0)	16.5666	19.9966	17.9273	18.0472	16.6814	18.5509	74.5559	76.4477	77.6138	28.3531	32.8913	31.0819
			TAG 43:0(FA 19:0)	8.10829	9.10159	7.81552	7.88839	6.73298	8.76447	71.2779	64.3913	65.3935	30.8274	35.597	33.3443
			TAG 43:0(FA 20:0)	0.515863	0.54092	0.47018	0.556525	0.485546	0.538109	2.44557	2.67892	2.9671	1.48812	1.62098	1.50388
			TAG 43:0(FA 21:0)	1.54665	1.11773	1.00517	1.10519	0.906669	1.05217	5.98596	5.69428	7.92835	3.76607	4.30674	3.50734
			TAG 43:0(FA 23:0)	1.18249	1.49631	1.23764	1.35751	1.19808	1.16471	6.38004	6.74578	8.8928	2.81977	3.51993	2.19221
			TAG 43:0(FA 25:0)	0.648039	0.737128	0.788437	0.656521	0.612922	0.689486	5.05725	4.56548	4.92505	1.32774	1.72779	1.5341
			TAG 43:0(FA 27:0)	0.0846132	0.0959249	0.132148	0.114227	0.0808364	0.0830213				0.151098	0.207143	0.184563
		TAG 43:1	TAG 43:1(FA 4:0)	0.900287	1.03889	0.967171	0.915641	0.849533	0.801384	5.99819	6.57841	5.75885	1.63272	1.87898	1.67918
			TAG 43:1(FA 6:0)	0.909669	1.04726	1.02729	1.06417	0.860188	1.05632	6.33482	8.12155	7.67601	1.32238	1.46435	1.37509
			TAG 43:1(FA 7:0)	1.07391	1.1934	1.14539	1.13957	1.02093	1.16109	14.4414	13.5345	13.0522	2.46837	3.1924	2.6931
			TAG 43:1(FA 8:0)	5.6652	6.49334	6.26955	6.02471	5.62968	5.85639	57.8884	55.7014	53.3263	11.6483	13.927	13.0544
			TAG 43:1(FA 9:0)	4.66451	5.17042	5.15642	5.16959	4.40901	4.59433	56.4596	55.5187	53.6049	11.0654	13.3496	12.4714
			TAG 43:1(FA 10:0)	20.5492	22.9102	22.6313	21.9221	20.3657	20.4554	162.522	162.926	155.96	42.0381	49.6577	47.6989
			TAG 43:1(FA 11:0)	3.38302	3.94424	3.6661	3.67492	3.43421	3.30239	30.8534	30.6157	27.9845	7.59654	8.72563	8.26899
			TAG 43:1(FA 12:0)	5.37488	6.05985	5.89123	5.64624	5.1843	5.45384	33.5871	35.4975	33.3652	10.8778	12.7479	12.5094
			TAG 43:1(FA 12:1)	2.28392	2.47336	2.30147	2.29596	2.21801	2.19941	9.26618	10.6195	8.76261	4.1919	5.15454	4.34277
			TAG 43:1(FA 13:0)	2.34346	2.50578	2.46095	2.49295	2.21083	2.22906	17.0482	17.8875	16.6554	5.18918	6.34752	5.82207
			TAG 43:1(FA 13:1)	1.05142	1.06459	1.17861	0.980618	0.9347	0.895007	5.11727	4.8216	4.75224	2.22271	2.68842	2.43151
			TAG 43:1(FA 14:0)	8.1873	9.23319	8.73357	8.63125	8.02883	8.0424	50.9024	51.8622	50.4162	15.8321	18.896	18.0047
			TAG 43:1(FA 14:1)	4.07017	4.47502	4.34032	4.47541	3.92162	3.97568	21.975	22.7435	21.4166	7.88388	9.39916	9.1358
			TAG 43:1(FA 15:0)	18.3179	20.7198	20.0583	19.1888	17.8951	18.437	144.864	147.635	138.879	37.9471	45.6052	44.3384
			TAG 43:1(FA 15:1)	2.35354	2.80753	2.56428	2.54268	2.34079	2.48257	17.9529	16.4407	16.1516	5.24879	6.03228	5.41161
			TAG 43:1(FA 16:0)	16.5369	18.9996	18.2943	17.4657	16.0073	16.5001	104.355	107.452	101.009	33.1985	39.593	36.9158
			TAG 43:1(FA 16:1)	3.15614	3.74707	3.29832	3.40406	3.22546	3.10683	22.5414	23.0281	20.9922	6.96427	8.2166	7.67694
			TAG 43:1(FA 17:0)	8.13704	9.2581	9.00753	8.57961	7.82522	8.05123	71.6797	71.7018	66.7885	18.3236	21.9463	20.1014
			TAG 43:1(FA 17:1)	7.97653	9.22378	8.86998	8.57581	7.8096	7.999	53.6203	54.9302	51.5227	17.3871	20.9505	19.5806
			TAG 43:1(FA 18:0)	3.96937	4.54053	4.10614	4.40029	3.64308	4.01384	33.1895	34.8561	34.4491	7.99956	9.857	8.86133
			TAG 43:1(FA 18:1)	27.4757	30.9595	30.1777	28.9828	27.0415	27.317	253.622	252.413	237.6	59.1595	71.275	66.2703
			TAG 43:1(FA 19:0)	3.13884	3.3223	3.32398	3.23039	2.7642	2.97772	56.1692	48.102	45.9284	18.4249	22.0569	21.1703
			TAG 43:1(FA 19:1)	5.46149	5.82851	5.45755	5.81353	4.83184	5.45951	54.2445	50.339	48.4349	23.9004	28.2752	26.4633
			TAG 43:1(FA 20:0)							0.534628	0.740465	1.07823	0.65477	0.727666	0.874971
			TAG 43:1(FA 20:1)	0.257103	0.270779	0.233047	0.26937	0.256277	0.297749	3.23872	3.02739	3.05186	0.891876	1.02753	0.962427
			TAG 43:1(FA 21:0)	0.69014	0.407832	0.486886	0.418031	0.434243	0.461655	5.02352	4.83824	5.52236	2.57072	3.31909	2.71219
			TAG 43:1(FA 21:1)	0.456083	0.428953	0.369722	0.470445	0.352165	0.404439	3.53785	3.74079	4.26881	1.67241	2.2089	1.81498
			TAG 43:1(FA 23:0)	0.435212	0.528358	0.422766	0.5589	0.455289	0.440203	8.40158	6.8769	6.61646	1.04371	1.36635	1.3012
			TAG 43:1(FA 23:1)	1.04721	1.21473	1.07673	1.10285	1.0166	0.979969	7.02894	6.7698	6.26148	2.39867	3.05023	2.51617
			TAG 43:1(FA 25:1)	0.192485	0.273028	0.169701	0.258044	0.0982375	0.233986	2.2526	1.74408	1.9456	0.452123	0.537302	0.419004
		TAG 43:2	TAG 43:2(FA 4:0)							2.16027	2.31606	2.32335	0.0852536	0.294937	0.10723
			TAG 43:2(FA 6:0)	1.00116	0.840718	1.08364	0.879116	0.828178	0.859846	12.921	13.2827	12.9121	1.29511	1.42694	1.56775
			TAG 43:2(FA 7:0)	1.47576	1.39513	1.69201	1.2765	1.27516	1.50577	19.7646	22.1776	20.6342	2.79765	3.33258	3.41614
			TAG 43:2(FA 8:0)	2.28603	1.96628	2.51163	1.88255	1.91228	2.18483	26.6217	26.7645	25.1179	3.53757	3.82372	4.15696
			TAG 43:2(FA 9:0)	1.21971	1.17405	1.21127	1.21005	1.04665	1.2603	13.434	12.8823	12.9208	1.91407	2.01203	2.06053
			TAG 43:2(FA 10:0)	2.94172	2.48367	3.25023	2.56185	2.66421	2.68272	25.0003	25.1589	23.7424	3.71611	4.17906	4.62361
			TAG 43:2(FA 11:0)	0.784634	0.65125	0.829694	0.666521	0.551505	0.571162	5.87189	6.82018	5.96777	1.15392	1.10969	1.25208
			TAG 43:2(FA 12:0)	0.583914	0.389511	0.551674	0.474849	0.476696	0.464866	4.69773	4.29053	4.25143	0.756411	0.947434	1.06085
			TAG 43:2(FA 12:1)	0.42697	0.331969	0.325676	0.355316	0.275848	0.338719	2.1044	2.81664	2.81116	0.741491	0.724814	0.776949
			TAG 43:2(FA 13:0)	0.319836	0.269744	0.396401	0.242826	0.326691	0.278207	2.47153	2.89428	2.71563	0.47248	0.485179	0.638787
			TAG 43:2(FA 13:1)							1.32863	2.48139	2.4729	0.605152	0.653074	0.599626
			TAG 43:2(FA 14:0)	0.909095	0.789535	0.937662	0.710895	0.800699	0.808567	6.60259	7.01557	6.49085	1.27917	1.35468	1.50657
			TAG 43:2(FA 14:1)	0.812811	0.763039	0.839511	0.724938	0.724743	0.828033	7.98015	7.81522	7.02001	1.64763	1.7208	1.74569
			TAG 43:2(FA 15:0)	3.6958	3.29401	4.05483	3.37049	3.2352	3.36692	31.7796	34.4059	30.0119	5.53925	6.31775	7.13239
			TAG 43:2(FA 15:1)	1.0872	0.832056	1.31897	1.03806	0.904074	0.97229	11.6864	12.1912	10.8751	2.45396	2.52917	2.78301
			TAG 43:2(FA 15:2)	0.340146	0.237536	0.273124	0.136423	0.197658	0.247536	2.74407	2.33923	2.12786	0.390024	0.297122	0.451415
			TAG 43:2(FA 16:0)	1.74513	1.47091	1.83666	1.40643	1.38826	1.52532	12.3284	12.9688	11.5021	2.5669	2.41089	3.25238
			TAG 43:2(FA 16:1)	0.977245	0.90182	1.04355	0.937428	0.866719	0.835221	8.34576	9.76279	9.38981	1.91997	2.09308	2.15899
			TAG 43:2(FA 17:0)	0.902488	0.70472	0.881872	0.839277	0.80776	0.849657	9.89317	9.67374	8.77252	1.34852	1.46944	1.65022
			TAG 43:2(FA 17:1)	2.85838	2.29356	3.14033	2.51972	2.4375	2.5453	28.0548	30.5699	27.7926	6.12203	6.26664	7.09361
			TAG 43:2(FA 17:2)	0.334052	0.300857	0.324088	0.183175	0.281003	0.242716	1.93864	2.28431	2.41532	0.464163	0.4637	0.226716
			TAG 43:2(FA 18:0)	0.309293	0.196476	0.230536	0.171248	0.109402	0.272301	3.25616	2.59431	2.70052	0.380582	0.460872	0.273334
			TAG 43:2(FA 18:1)	7.61319	6.67465	7.92547	6.57014	6.6069	6.67116	92.5369	96.7943	89.1217	14.8275	16.6784	17.4509
			TAG 43:2(FA 18:2)	5.10704	4.38888	5.72953	4.30799	4.51606	4.47718	44.4677	47.5943	44.2317	6.73205	7.06941	8.31214
			TAG 43:2(FA 19:0)	0.534533	0.394317	0.561215	0.387561	0.452161	0.439557	8.15249	8.22316	7.61238	1.15174	1.31812	1.67812
			TAG 43:2(FA 19:1)	2.80383	2.24122	2.82546	2.39422	2.06993	2.47892	37.1161	36.6898	34.1498	18.1901	20.0667	22.0286
			TAG 43:2(FA 19:2)	0.716735	0.657797	0.822752	0.64264	0.542127	0.656888	6.47433	5.87282	5.76876	3.23943	3.49815	3.87467
			TAG 43:2(FA 20:1)										0.236243	0.234464	0.239284
			TAG 43:2(FA 21:1)	0.339748	0.174464	0.235479	0.188609	0.10293	0.250104	2.81557	3.01807	3.44508	1.04564	1.30764	1.42748
			TAG 43:2(FA 21:2)							0.44985	0.305918	0.82038	0.564888	0.513415	0.542591
			TAG 43:2(FA 23:1)							1.03985	2.03459	1.61737
			TAG 43:2(FA 23:2)	0.251649	0.0882858	0.306167	0.0807558	0.0417316	0.155972				0.870538	0.683915	0.504832
		TAG 43:3	TAG 43:3(FA 6:0)	0.0703714	0.0106716	0.0431087	0.0573831	0.0573174	0.088366	1.4636	3.32047	1.66768
			TAG 43:3(FA 7:0)	0.124405	0.0891345	0.31549	0.178103	0.192254	0.169815	4.58832	8.81553	4.30129
			TAG 43:3(FA 8:0)	0.121435	0.0890035	0.173276	0.145402	0.154993	0.126741	3.18396	6.10688	2.88072
			TAG 43:3(FA 9:0)	0.10145	0.0894426	0.17112	0.19048	0.13073	0.153506	1.42349	3.25692	1.88614
			TAG 43:3(FA 10:0)	0.129737	0.0939949	0.260059	0.225831	0.208331	0.158767	2.23091	4.72823	2.58963
			TAG 43:3(FA 11:0)							0.304481	1.8183	0.739893
			TAG 43:3(FA 15:0)	0.157557	0.127276	0.372323	0.23487	0.28167	0.210199	2.36582	7.22915	3.37722
			TAG 43:3(FA 15:1)							1.88179	3.5294	1.69128
			TAG 43:3(FA 16:0)							0.718589	1.71745	0.988109
			TAG 43:3(FA 17:0)	0.0274773	0.0101748	0.117065	0.021849	0.0193041	0.0166467	0.38566	1.81004	1.24386
			TAG 43:3(FA 17:1)	0.0883019	0.0584507	0.10541	0.122652	0.120078	0.0911861	1.88124	4.64638	2.10328
			TAG 43:3(FA 18:1)	0.125947	0.101132	0.269935	0.165306	0.167721	0.146183	5.01447	9.27841	4.78232
			TAG 43:3(FA 18:2)	0.341339	0.233126	0.724869	0.460725	0.430433	0.390041	10.9344	20.7774	10.4891
			TAG 43:3(FA 18:3)	0.307315	0.225395	0.639321	0.435767	0.477794	0.339841	6.19316	11.3579	5.4706
			TAG 43:3(FA 19:1)	0.103572	0.0754592	0.176347	0.123956	0.0775267	0.114548	3.17362	6.0485	2.99533
			TAG 43:3(FA 19:2)	0.0943131	0.0553674	0.177002	0.0832337	0.118061	0.0942938	3.15819	5.71065	2.83494
		TAG 44:0	TAG 44:0(FA 4:0)	1.8035	2.06538	1.90563	1.64203	1.70889	1.76527	7.13037	8.45304	8.17461	3.06643	2.62735	3.28257
			TAG 44:0(FA 6:0)	2.1421	2.02166	2.12344	1.94079	1.8423	2.04214	9.85098	10.81	10.0298	3.22848	4.15615	3.11854
			TAG 44:0(FA 8:0)	15.5343	15.9026	15.755	14.378	14.2249	15.4342	87.0789	85.9	89.0929	27.6112	32.1366	29.4912
			TAG 44:0(FA 10:0)	156.807	166.766	162.352	150.91	153.668	156.982	614.753	631.829	629.89	272.988	316.03	306.717
			TAG 44:0(FA 11:0)	0.706782	0.759045	0.546603	0.950608	0.744486	0.814683	2.73225	3.4516	3.37459	1.64704	1.29259	2.17549
			TAG 44:0(FA 12:0)	244.833	262.866	247.913	237.409	238.68	248.037	746.074	753.399	747.59	435.561	489.934	490.698
			TAG 44:0(FA 13:0)	1.15143	1.36054	0.972486	0.886396	1.34076	1.24092	5.79962	5.45501	6.08883	3.07184	2.97883	3.29304
			TAG 44:0(FA 14:0)	366.574	392.094	366.553	351.508	355.747	368.641	1161.48	1191.01	1183.27	643.46	713.486	719.844
			TAG 44:0(FA 15:0)	4.92371	5.02272	4.44745	4.6839	4.82086	5.01776	23.127	19.57	19.3798	10.2683	10.64	11.4627
			TAG 44:0(FA 16:0)	626.212	665.497	638.689	612.089	607.286	630.08	1942.72	1979.95	1995.83	1109.75	1240.69	1247.88
			TAG 44:0(FA 17:0)	2.37713	2.90184	2.20791	2.44472	2.3041	2.71372	10.7933	11.0029	10.262	5.16527	5.34826	5.62154
			TAG 44:0(FA 18:0)	231.185	245.68	233.704	221.681	222.855	232.263	923.239	926.088	936.472	401.307	458.055	444.257
			TAG 44:0(FA 19:0)	0.63283	0.684559	0.61353	0.643653	0.77393	0.868417	7.02528	6.78453	6.89884	3.21397	4.1616	3.77585
			TAG 44:0(FA 20:0)	7.27064	7.75555	6.99255	6.70586	6.66792	7.09228	37.4421	38.2605	37.3196	19.3812	20.4121	19.9561
			TAG 44:0(FA 22:0)	1.51342	1.82739	1.48888	1.80882	1.34967	1.69155	6.6369	7.28715	8.05573	5.15393	4.372	2.55983
			TAG 44:0(FA 24:0)	1.0919	1.64765	1.22463	1.56916	1.34609	1.44047	6.51328	6.86219	6.76008	2.75775	3.46484	2.87038
			TAG 44:0(FA 26:0)	0.609856	0.606533	0.483402	0.53836	0.733276	0.837141	2.35277	3.65793	3.43935	1.28815	1.78589	1.54438
		TAG 44:1	TAG 44:1(FA 4:0)	0.679428	0.946894	0.910291	0.78694	0.82129	0.913071	7.07638	7.65823	7.46581	2.00037	1.75602	2.09413
			TAG 44:1(FA 6:0)	2.80431	2.88272	3.12741	2.74508	2.86423	3.0781	24.1685	26.319	25.0425	5.99631	7.02484	6.2253
			TAG 44:1(FA 8:0)	43.8101	44.7334	43.0333	39.016	38.9416	42.8461	427.576	433.576	414.822	92.9244	113.044	102.94
			TAG 44:1(FA 9:0)							1.33378	1.73734	2.24828
			TAG 44:1(FA 10:0)	286.421	297.316	292.265	266.412	265.643	284.013	2061.44	2153.79	2071.89	618.879	751.871	699.806
			TAG 44:1(FA 11:0)	0.67746	0.653898	0.603312	0.519948	0.595435	0.74551	6.79526	6.22934	6.23638	1.77122	1.49869	1.92703
			TAG 44:1(FA 12:0)	130.899	134.084	130.709	119.188	120.81	127.794	781.733	812.271	776.177	265.485	317.95	302.812
			TAG 44:1(FA 12:1)	22.3045	24.3053	22.9067	21.3491	21.2705	22.8338	77.438	77.4231	76.3981	41.6909	49.3499	47.1711
			TAG 44:1(FA 13:0)							0.844349	0.488095	1.19646	0.381701	0.660934	0.220967
			TAG 44:1(FA 13:1)										0.143587	0.370953	0.211247
			TAG 44:1(FA 14:0)	170.405	177.571	172.102	159.435	159.96	168.708	949.529	986.851	959.209	347.017	416.345	391.38
			TAG 44:1(FA 14:1)	72.9174	74.8769	72.1504	68.4703	68.0086	72.6998	313.765	327.293	317.154	140.517	165.059	159.9
			TAG 44:1(FA 15:0)	1.67798	1.92621	1.70099	1.58506	1.66886	1.56936	8.84201	10.9945	10.4808	3.6257	4.17988	3.85114
			TAG 44:1(FA 15:1)	0.223365	0.373305	0.146827	0.374048	0.290066	0.0847997	0.813012	1.89219	1.70591	1.11737	0.958567	0.749114
			TAG 44:1(FA 16:0)	386.181	402.488	391.155	360.995	361.813	384.839	2476.16	2530.57	2432.44	798.591	970.162	919.979
			TAG 44:1(FA 16:1)	44.3893	46.7621	45.7601	41.4946	41.9258	44.4257	252.152	261.916	256.867	94.9934	115.708	107.786
			TAG 44:1(FA 17:0)	0.948245	0.482468	0.552333	0.509246	0.539931	0.741458	1.62755	4.70503	4.8343	1.54066	1.21247	2.07231
			TAG 44:1(FA 17:1)	0.596188	0.892048	0.520849	0.561954	0.715007	0.636454	2.3243	4.7322	4.78685	1.23326	1.28081	1.81894
			TAG 44:1(FA 18:0)	74.2433	76.1456	75.4818	68.4753	68.439	74.5515	585.55	585.588	560.611	153.372	181.984	168.649
			TAG 44:1(FA 18:1)	439.172	455.916	446.742	409.987	409.141	439.542	3238.04	3286.48	3175.83	939.787	1136.46	1060.51
			TAG 44:1(FA 19:0)										0.675044	0.945713	0.838842
			TAG 44:1(FA 19:1)	0.592002	0.459507	0.409	0.551623	0.326195	0.406814	3.40965	4.77207	5.2875	2.35108	2.26406	2.60701
			TAG 44:1(FA 20:0)	3.4895	3.46297	3.20729	2.87955	2.77975	3.25448	26.1758	29.0082	28.7907	13.1013	15.5133	13.5819
			TAG 44:1(FA 20:1)	3.95709	4.17629	4.00118	3.38749	3.74892	3.73099	31.4246	32.7676	33.3471	11.576	14.027	12.642
			TAG 44:1(FA 22:0)	0.549719	0.468016	0.419653	0.406781	0.533267	0.591859	4.61567	5.50367	5.43225	1.89901	2.5212	1.3443
			TAG 44:1(FA 22:1)	0.447326	0.445986	0.38952	0.392066	0.665907	0.495715	2.95063	5.02153	4.82726	1.5445	1.35532	1.22613
			TAG 44:1(FA 23:0)	0.510004	0.479924	0.490631	0.540194	0.466667	0.583565				0.272942	0.279266	0.213458
			TAG 44:1(FA 24:1)	0.458134	0.422191	0.372994	0.345799	0.469199	0.548606	1.20759	3.7058	4.03961	1.49501	1.02021	1.45881
		TAG 44:2	TAG 44:2(FA 4:0)	0.442908	0.316219	0.280959	0.155259	0.107897	0.228175	2.2485	4.12325	4.21653	0.544573	0.754702	0.901598
			TAG 44:2(FA 6:0)	1.7397	1.99973	1.73964	1.64776	1.57641	1.56838	23.3587	25.2275	24.0852	3.4504	4.58872	4.02348
			TAG 44:2(FA 8:0)	44.0887	46.7043	45.2823	39.6618	41.2015	43.4155	604.5	650.175	634.991	106.13	131.978	125.235
			TAG 44:2(FA 10:0)	54.9352	59.6022	58.5233	50.4109	53.4205	54.2678	476.71	513.482	510.366	104.784	131.379	125.688
			TAG 44:2(FA 12:0)	23.4643	25.0474	24.3698	21.0761	22.5981	22.5133	186.112	195.527	198.494	46.3887	56.6651	54.5221
			TAG 44:2(FA 12:1)	7.98548	8.44165	7.89456	7.17572	7.76758	7.58442	62.962	67.1577	68.9046	18.4479	21.8577	21.0851
			TAG 44:2(FA 14:0)	21.9036	22.9368	22.2687	19.46	20.2768	21.3817	154.898	167.285	164.431	40.2878	49.8675	48.6529
			TAG 44:2(FA 14:1)	16.9035	18.183	18.0797	15.8737	16.3777	16.5709	156.073	168.076	163.511	43.0157	52.2182	51.0859
			TAG 44:2(FA 14:2)	0.713518	0.784201	0.761647	0.692029	0.621304	0.766809	2.43648	3.73478	3.9726	1.55584	1.78423	1.49656
			TAG 44:2(FA 16:0)	72.1213	77.5197	74.6821	64.4123	68.9482	70.27	571.59	609.292	596.779	138.835	170.863	160.196
			TAG 44:2(FA 16:1)	20.245	21.7295	20.7346	18.2471	19.6975	19.9753	217.958	235.868	227.189	52.4942	65.33	61.9378
			TAG 44:2(FA 16:2)	1.23154	1.22768	0.874648	1.05479	1.14019	1.18886	8.02124	8.37727	8.17986	2.02697	2.71832	2.4564
			TAG 44:2(FA 17:1)							2.01751	1.78024	2.36884	0.553879	0.399745	0.385022
			TAG 44:2(FA 18:0)	8.07035	8.97481	8.72155	7.44345	7.81327	8.13551	83.029	83.4716	86.1709	13.5702	16.8869	15.1904
			TAG 44:2(FA 18:1)	134.256	146.327	138.983	121.344	129.003	132.12	1695.22	1771.03	1760.59	342.206	423.774	395.411
			TAG 44:2(FA 18:2)	74.1483	80.4708	78.2197	66.6432	71.2655	73.4746	585.935	614.546	611.83	123.22	152.531	145.547
			TAG 44:2(FA 19:1)							0.701648	1.97842	1.84055	0.936231	1.31476	1.18078
			TAG 44:2(FA 20:0)	0.584952	0.586089	0.485059	0.516535	0.439697	0.503535	4.2075	4.40473	4.63676	0.97442	1.24359	1.48688
			TAG 44:2(FA 20:1)	1.83842	1.73959	1.83225	1.60271	1.53086	1.68667	24.095	26.4977	26.5244	7.69882	9.7853	8.80908
			TAG 44:2(FA 20:2)	1.15402	1.18104	1.26282	1.05546	1.16292	1.12358	10.2378	11.6606	12.0591	2.67757	3.11156	3.10062
			TAG 44:2(FA 22:1)	0.277283	0.192117	0.107641	0.236636	0.168945	0.260246	3.31898	4.672	4.24917	0.833823	1.19825	1.08082
		TAG 44:3	TAG 44:3(FA 6:0)	0.811382	0.633127	0.695179	0.536091	0.674499	0.602509	12.9801	12.5255	11.7772	1.13344	1.22973	0.853207
			TAG 44:3(FA 8:0)	11.2723	11.8032	11.1062	11.2668	10.8375	10.9659	187.959	183.114	166.543	16.9961	20.8822	17.8761
			TAG 44:3(FA 10:0)	9.17513	9.38739	9.06974	8.74202	9.03704	8.52442	79.8239	83.687	77.3671	11.6424	13.6049	13.028
			TAG 44:3(FA 12:0)	3.96829	3.86616	3.83718	3.76494	3.75455	3.78654	30.5313	29.7251	28.6706	5.22535	5.96526	5.30873
			TAG 44:3(FA 12:1)	1.07213	1.2018	0.912064	1.11217	1.06554	1.03349	13.9259	14.5496	13.5266	2.54582	2.95196	2.59141
			TAG 44:3(FA 14:0)	3.56837	3.66329	3.47925	3.63747	3.59349	3.1043	30.0204	27.9652	26.3178	4.67823	5.75542	5.23598
			TAG 44:3(FA 14:1)	1.61552	1.67721	1.72467	1.71744	1.66999	1.57141	22.4539	22.3386	20.9498	3.79228	4.45676	4.17197
			TAG 44:3(FA 14:2)							0.781044	1.50495	1.76197
			TAG 44:3(FA 16:0)	10.5528	10.509	10.6319	10.0748	10.2196	10.0749	95.3859	94.6769	83.8631	14.0006	16.8491	15.3277
			TAG 44:3(FA 16:1)	3.29717	3.1357	3.2035	3.21283	3.16762	3.17232	47.8467	48.3297	43.809	7.66873	8.49471	7.64384
			TAG 44:3(FA 16:2)	0.285325	0.362516	0.291358	0.370585	0.456104	0.270199	5.81838	7.1729	6.99523	1.18188	1.01405	1.08389
			TAG 44:3(FA 16:3)	0.249645	0.144859	0.150204	0.110777	0.235459	0.194173	3.01872	2.31304	2.89272
			TAG 44:3(FA 18:0)	1.38722	1.21437	1.46207	1.28359	1.28704	1.26875	16.2868	15.8507	14.0727	1.27762	1.53447	1.39568
			TAG 44:3(FA 18:1)	12.0829	12.4253	12.1568	12.2258	11.4474	11.7088	216.448	208.632	192.627	21.9359	26.0751	22.9128
			TAG 44:3(FA 18:2)	18.5763	19.0591	18.2709	18.5357	17.2833	17.5076	295.715	283.15	264.722	31.7025	36.8535	32.3541
			TAG 44:3(FA 18:3)	14.7656	14.4217	14.738	14.1484	14.0052	13.8805	112.368	105.919	99.7056	15.9509	17.8304	16.2654
			TAG 44:3(FA 20:1)							2.3918	3.7037	2.94285	0.322058	0.363769	0.139771
			TAG 44:3(FA 20:2)	0.366091	0.350452	0.31759	0.346265	0.472821	0.398192	6.40198	7.66081	7.23357	1.17589	1.16322	1.12356
			TAG 44:3(FA 20:3)	1.50445	1.45628	1.54092	1.55601	1.39765	1.46178	21.8411	23.0913	19.4037	2.1255	2.35645	2.57072
			TAG 44:3(FA 22:3)							1.41109	0.755396	0.338226
		TAG 44:4	TAG 44:4(FA 6:0)							13.2637	13.4201	13.0832
			TAG 44:4(FA 8:0)							40.0059	41.4352	42.0077
			TAG 44:4(FA 12:0)							2.98627	2.01077	1.95951
			TAG 44:4(FA 14:0)							2.63731	4.42376	3.84324
			TAG 44:4(FA 14:1)							1.26224	3.97463	4.10009
			TAG 44:4(FA 16:0)							11.063	12.2392	12.1238
			TAG 44:4(FA 16:1)							6.49608	6.35198	7.00293
			TAG 44:4(FA 18:0)							1.60855	3.78473	2.99292
			TAG 44:4(FA 18:1)							34.9601	35.8925	35.2946
			TAG 44:4(FA 18:2)							36.277	33.0476	32.2723
			TAG 44:4(FA 18:3)							50.8851	50.0304	48.957
			TAG 44:4(FA 20:3)							12.4257	12.7168	13.1428
			TAG 44:4(FA 20:4)							22.6069	23.9457	24.0112
			TAG 44:4(FA 22:4)							7.46415	8.15294	7.07515
		TAG 44:5	TAG 44:5(FA 4:0)	0.23286	0.415466	0.499506	0.232673	0.157327	0.378344	6.6209	6.4495	8.33159
			TAG 44:5(FA 6:0)	0.8324	1.72551	1.45126	0.957619	1.03073	1.51561	21.7898	19.8406	24.5173
			TAG 44:5(FA 8:0)	0.281503	0.776526	0.508554	0.235376	0.240792	0.308174	6.6905	5.48966	7.7393
			TAG 44:5(FA 16:0)	0.998149	1.54103	1.32066	0.759635	1.07867	1.30188	20.3388	17.1679	18.8583
			TAG 44:5(FA 18:0)	0.430886	0.438598	0.484562	0.308815	0.338709	0.345105	7.60598	6.7716	8.82146
			TAG 44:5(FA 18:1)	0.26359	0.216549	0.472412	0.15863	0.110605	0.308541	7.05602	6.9012	8.98019
			TAG 44:5(FA 18:2)	0.273965	0.653087	0.450338	0.250342	0.361791	0.319993	8.29037	6.97045	8.71358
			TAG 44:5(FA 18:3)	0.40153	0.446519	0.584646	0.207871	0.343192	0.401407	7.64617	7.71691	8.14114
			TAG 44:5(FA 20:4)	0.85856	1.31473	0.974798	0.640759	0.887667	0.957743	20.1822	18.4842	20.858
			TAG 44:5(FA 20:5)	0.7517	1.52055	1.24607	0.678447	0.88998	1.04294	15.4773	13.2066	14.8035
			TAG 44:5(FA 22:4)	0.161817	0.361859	0.131033	0.0519817	0.0932717	0.125222	3.00669	3.73044	4.93245
			TAG 44:5(FA 22:5)	2.3461	4.12106	3.74414	2.0208	2.55749	3.13258	46.3235	39.4235	45.5101
			TAG 44:5(FA 24:5)							1.01035	1.24392	1.8136
		TAG 44:6	TAG 44:6(FA 4:0)							1.29813	3.38907	2.55854
			TAG 44:6(FA 6:0)							0.661707	0.860668	0.859122
			TAG 44:6(FA 18:1)							2.08958	5.34775	3.61209
			TAG 44:6(FA 20:5)							11.1441	18.157	12.296
			TAG 44:6(FA 22:5)							6.50043	11.2546	7.00361
		TAG 45:0	TAG 45:0(FA 4:0)	0.379453	0.340196	0.197057	0.438614	0.29157	0.324373	0.938257	1.60541	1.62562	0.590212	0.757498	0.332087
			TAG 45:0(FA 6:0)	0.387812	0.284322	0.229598	0.424827	0.371636	0.447168	1.14507	1.43854	1.55689	0.627999	0.73225	0.506218
			TAG 45:0(FA 8:0)	0.209519	0.260797	0.205355	0.227205	0.15202	0.2138
			TAG 45:0(FA 9:0)	0.282134	0.414235	0.33282	0.281078	0.35614	0.36685	1.99629	2.6618	2.47509	0.662844	0.68692	0.473945
			TAG 45:0(FA 10:0)	4.91388	5.45593	5.13813	5.22707	5.22335	5.08719	20.5905	20.673	20.813	8.50293	9.77271	8.69136
			TAG 45:0(FA 11:0)	2.99222	3.30239	3.31479	3.04413	3.1597	3.2918	12.416	13.1608	12.9771	5.90012	6.46964	6.24136
			TAG 45:0(FA 12:0)	15.0967	16.987	16.3836	15.521	16.1362	16.7105	56.2645	56.8313	56.6129	28.4603	31.5119	31.0133
			TAG 45:0(FA 13:0)	7.72325	8.31652	8.04102	7.59025	7.98234	8.01727	27.9238	27.6393	26.2359	16.0626	17.2119	17.0185
			TAG 45:0(FA 14:0)	38.5707	44.7805	42.613	40.5185	42.4583	43.4366	132.575	139.611	136.639	75.2821	80.9219	79.8067
			TAG 45:0(FA 15:0)	38.0754	42.7911	40.8144	39.7178	40.8813	41.043	145.245	144.914	141.345	78.3462	86.6926	83.8404
			TAG 45:0(FA 16:0)	51.2346	56.1074	54.0977	51.2646	54.1196	54.9498	171.394	179.427	177.047	97.3	105.567	103.673
			TAG 45:0(FA 17:0)	19.744	21.4395	20.7827	19.5695	20.5621	21.0168	78.9001	77.9806	77.3388	38.4994	42.75	41.1505
			TAG 45:0(FA 18:0)	14.2252	15.9255	15.7313	14.8457	15.6313	16.0379	58.9091	62.1616	61.3341	25.5949	29.2441	26.9912
			TAG 45:0(FA 19:0)	8.77944	9.328	9.41479	8.59555	7.94859	9.22851	70.3043	61.207	62.4069	31.3373	37.5217	34.5416
			TAG 45:0(FA 20:0)	0.422647	0.4191	0.357728	0.511724	0.42131	0.413134	1.46122	2.39555	2.53785	1.15227	1.35582	1.21692
			TAG 45:0(FA 21:0)	0.894161	0.697292	0.702644	0.730068	0.55309	0.647835	3.20067	3.39134	4.39884	2.19909	2.41434	1.71725
			TAG 45:0(FA 23:0)	0.669606	0.682938	0.674325	0.710176	0.68426	0.658076	2.77971	3.26293	3.81433	1.73866	2.11002	1.26388
			TAG 45:0(FA 25:0)	0.260249	0.37538	0.324041	0.28308	0.440891	0.351538	2.33023	1.99093	1.91104	0.683165	1.02201	0.913453
			TAG 45:0(FA 27:0)	0.281481	0.335671	0.154802	0.221386	0.240546	0.340074	1.55482	1.62298	1.85177	0.620588	0.802899	0.686681
		TAG 45:1	TAG 45:1(FA 4:0)	0.365462	0.43385	0.452325	0.354085	0.370766	0.358648	2.11326	2.90444	2.84507	0.83834	0.856276	0.934972
			TAG 45:1(FA 6:0)	0.488911	0.445787	0.591977	0.396947	0.405148	0.533522	2.60214	3.01862	2.98612	0.792462	0.966833	1.00424
			TAG 45:1(FA 8:0)	0.39929	0.444216	0.45436	0.498605	0.446012	0.53733	2.86656	3.0446	3.01849	0.658348	0.842521	0.949634
			TAG 45:1(FA 9:0)	1.06562	1.20201	1.0399	1.00758	1.07653	1.12483	12.0031	12.1167	12.4263	2.59441	2.65857	2.78148
			TAG 45:1(FA 10:0)	9.59776	10.7478	10.7915	9.72351	9.67012	10.4966	69.5079	73.446	72.7994	19.9461	23.7442	23.1711
			TAG 45:1(FA 11:0)	5.55871	6.18267	6.66373	6.01468	5.72068	5.94697	45.4587	45.4847	45.3713	13.2287	16.0388	15.6523
			TAG 45:1(FA 12:0)	15.6815	17.0081	17.5693	15.7923	15.2858	16.8438	95.0343	99.7015	97.9453	34.514	38.7275	38.7745
			TAG 45:1(FA 12:1)	1.17818	1.34962	1.28275	1.18431	1.15341	1.35805	4.7867	5.68299	5.61705	2.36309	2.62457	2.57804
			TAG 45:1(FA 13:0)	3.81063	4.02452	4.2332	3.5832	3.60726	3.91896	26.3637	27.0113	26.2616	9.07145	9.9949	10.2742
			TAG 45:1(FA 13:1)	1.19943	1.34144	1.35793	1.07949	1.12956	1.1719	5.28529	5.12332	4.9916	2.89424	3.27078	2.96498
			TAG 45:1(FA 14:0)	10.7521	12.037	11.7059	10.9617	10.6074	11.7065	58.5442	61.8987	60.6732	23.1157	25.6558	26.6852
			TAG 45:1(FA 14:1)	7.91969	8.96666	8.95186	8.32868	8.2782	8.8606	35.7224	38.3955	38.3401	17.7779	20.1768	20.0017
			TAG 45:1(FA 15:0)	18.5679	20.7187	20.3166	18.657	18.2635	20.2967	115.726	117.458	115.526	42.6245	48.9901	49.5162
			TAG 45:1(FA 15:1)	3.79837	4.08335	4.10372	3.82132	3.6547	3.95113	22.1469	21.8625	21.3649	8.57657	9.61562	10.0303
			TAG 45:1(FA 16:0)	18.8573	21.1723	20.9609	19.0692	18.8478	20.0737	103.189	106.39	103.347	41.1362	47.0364	46.6057
			TAG 45:1(FA 16:1)	4.12913	4.70174	4.64751	3.9564	4.11095	4.44254	22.2401	24.0508	23.1747	9.45647	10.5651	10.6628
			TAG 45:1(FA 17:0)	10.9431	11.9314	11.6854	10.9041	10.9921	11.3849	81.9952	82.4467	81.5884	25.387	28.8859	28.3281
			TAG 45:1(FA 17:1)	7.0377	7.68826	7.40703	7.01999	7.10781	7.72121	38.6496	39.0912	38.7061	15.4105	18.5508	17.4574
			TAG 45:1(FA 18:0)	4.02091	4.54995	4.43667	4.30199	3.91839	4.41139	26.331	28.7231	28.1851	8.35541	9.45024	9.39108
			TAG 45:1(FA 18:1)	28.2044	31.4809	30.74	28.0077	27.6761	29.7552	199.708	206.958	204.54	63.7255	71.9019	71.7152
			TAG 45:1(FA 19:0)	2.54471	2.39447	2.68891	2.17055	2.23465	2.5305	33.4536	30.578	29.1491	12.3341	13.5688	14.1442
			TAG 45:1(FA 19:1)	6.08225	6.53133	5.90604	5.86444	5.36439	6.51228	46.1519	42.2737	42.4481	23.4094	26.4135	25.9795
			TAG 45:1(FA 20:0)							0.509771	0.53886	0.550665	0.529308	0.590185	0.311727
			TAG 45:1(FA 20:1)	0.237777	0.265723	0.245401	0.198218	0.29024	0.287444	2.33763	2.13203	2.33558	0.812662	0.772834	0.77753
			TAG 45:1(FA 21:0)	0.346537	0.237405	0.233868	0.183157	0.227362	0.248562	2.10418	2.43461	3.00319	1.33394	1.44948	1.38539
			TAG 45:1(FA 21:1)	0.315818	0.295827	0.0616024	0.262688	0.242972	0.36955	2.04341	2.30604	2.64032	1.13318	1.18037	0.956759
			TAG 45:1(FA 23:0)	0.298126	0.329686	0.0591602	0.330828	0.319228	0.309435	3.03327	2.8225	3.19222	0.953735	1.18771	0.650218
			TAG 45:1(FA 23:1)	0.759002	0.816512	0.714507	0.683067	0.716803	0.771241	4.54372	3.90391	3.98162	1.83847	1.97341	1.99321
			TAG 45:1(FA 25:0)	0.17382	0.19737	0.129432	0.147893	0.160302	0.131334	2.6846	2.44804	2.63053	0.460037	0.453834	0.598204
			TAG 45:1(FA 25:1)	0.203852	0.20704	0.279626	0.143822	0.0550401	0.225238	0.747366	1.50192	1.34762	0.705322	0.641276	0.748812
		TAG 45:2	TAG 45:2(FA 4:0)	0.109426	0.168158	0.156145	0.13621	0.0701669	0.131388	1.43568	1.76318	1.81264	0.377061	0.232397	0.650296
			TAG 45:2(FA 6:0)							0.534871	0.86596	0.913955
			TAG 45:2(FA 8:0)	0.24565	0.349171	0.193571	0.274805	0.244301	0.352115	3.15108	4.7006	4.49806	0.607599	0.647113	0.743633
			TAG 45:2(FA 9:0)	0.932701	1.55592	1.19002	1.20494	0.85922	1.2348	18.1369	18.803	18.525	3.01094	3.42184	3.35928
			TAG 45:2(FA 10:0)	2.24878	3.53218	3.47297	2.79244	2.68336	2.81898	31.1582	33.0542	32.5965	6.57698	6.59615	7.58322
			TAG 45:2(FA 11:0)	1.10287	1.77354	1.93206	1.57789	1.20986	1.36683	12.3252	11.7375	11.2581	3.39109	3.92547	3.81419
			TAG 45:2(FA 12:0)	1.56157	2.41162	2.29207	1.95977	1.60056	1.81345	14.3164	15.7422	15.6458	3.56321	3.91011	4.24619
			TAG 45:2(FA 12:1)	0.61001	1.03093	0.955204	0.841596	0.721625	0.811602	6.72745	7.88066	7.75754	2.33474	2.17225	2.46895
			TAG 45:2(FA 13:0)	0.521642	0.745897	0.77463	0.652718	0.545886	0.540255	5.38568	6.48332	6.32653	1.44276	1.59604	1.52648
			TAG 45:2(FA 13:1)	0.307262	0.419732	0.478942	0.371314	0.271307	0.346074	2.71554	3.8534	3.8016	1.18777	1.10076	1.471
			TAG 45:2(FA 14:0)	0.753657	1.13736	1.14896	0.865995	0.888494	0.936715	7.24766	8.83275	8.55256	2.22885	2.1992	2.72192
			TAG 45:2(FA 14:1)	0.964779	1.36789	1.47439	1.18195	1.13484	1.14396	9.62449	11.0914	11.0804	3.07574	3.2543	3.86745
			TAG 45:2(FA 15:0)	1.74782	2.71674	2.80299	2.33656	1.98911	2.18855	19.1278	20.5177	19.0616	4.82617	5.03539	5.76112
			TAG 45:2(FA 15:1)	0.856307	1.27328	1.26202	0.933274	0.902739	1.02092	10.0181	11.5917	10.5119	3.13848	3.22357	3.53134
			TAG 45:2(FA 15:2)	0.443124	0.624858	0.613479	0.52968	0.427272	0.542304	3.54038	3.38465	3.60662	0.926045	0.977868	1.08072
			TAG 45:2(FA 16:0)	1.24831	2.0583	2.05024	1.57961	1.52657	1.59334	12.0108	14.8168	14.4133	3.6852	3.81366	4.3695
			TAG 45:2(FA 16:1)	0.771943	1.34302	1.25554	0.986008	0.930251	0.992647	9.76392	11.161	10.7575	2.73269	2.69471	3.28763
			TAG 45:2(FA 17:0)	1.37794	2.12744	2.11664	1.75909	1.54662	1.7741	17.0466	18.296	17.5163	3.96657	4.20966	4.65839
			TAG 45:2(FA 17:1)	2.22697	3.48111	3.43842	2.80783	2.45398	2.6196	30.9869	34.1703	31.7864	8.58017	9.11773	10.0844
			TAG 45:2(FA 17:2)	0.206985	0.225261	0.275491	0.225787	0.249369	0.235277	0.957998	2.08296	1.60247	0.450242	0.533473	0.40638
			TAG 45:2(FA 18:0)	0.245444	0.369203	0.41277	0.34031	0.283001	0.334289	2.39007	3.22968	3.18195	0.598061	0.703064	0.704471
			TAG 45:2(FA 18:1)	4.85246	7.51255	7.38012	6.0826	5.36242	6.04899	74.2875	83.991	79.1426	17.0007	17.5024	20.5957
			TAG 45:2(FA 18:2)	3.5432	5.12376	5.28449	4.30158	3.85039	4.20252	35.5816	38.2015	36.817	8.12606	8.44916	9.88276
			TAG 45:2(FA 19:0)	0.22048	0.314237	0.26574	0.274385	0.191517	0.237948	4.34619	4.22052	4.20344	1.01666	0.904362	1.10686
			TAG 45:2(FA 19:1)	1.19524	1.74919	1.76607	1.53284	1.18285	1.5002	20.2448	20.4436	19.6681	12.0332	12.1996	14.4065
			TAG 45:2(FA 19:2)	0.565324	0.816273	0.794435	0.653847	0.443537	0.592946	4.73601	5.67186	5.20295	3.30411	3.39288	4.08023
			TAG 45:2(FA 21:1)							0.517362	1.53378	1.59117	0.704771	0.819801	0.673993
			TAG 45:2(FA 23:1)	0.139178	0.274251	0.368766	0.223577	0.195128	0.237508	2.40228	2.47467	3.02985	0.869709	0.94488	0.961695
			TAG 45:2(FA 23:2)										0.635273	0.45025	0.255913
			TAG 45:2(FA 25:2)										0.683926	0.306595	0.100461
		TAG 46:0	TAG 46:0(FA 4:0)	1.04208	1.24994	1.5448	1.40279	1.38934	1.39847	5.44127	5.25266	5.24433	2.09533	3.11992	2.37436
			TAG 46:0(FA 6:0)	0.729177	1.05829	0.845657	0.949961	0.96136	1.01852	3.2388	3.78834	3.55322	1.2805	1.47681	1.50717
			TAG 46:0(FA 8:0)	0.615175	0.89813	0.63082	0.925262	0.651582	0.953376	4.16453	4.58269	4.2603	1.23048	1.68421	1.42293
			TAG 46:0(FA 10:0)	24.4987	26.6089	26.9669	24.2546	24.9959	25.7823	121.407	127.388	127.126	43.0602	50.9014	48.1406
			TAG 46:0(FA 12:0)	99.5087	108.174	105.2	98.0293	101.074	106.549	365.563	398.942	375.961	183.363	206.933	206.309
			TAG 46:0(FA 13:0)	0.664097	0.874844	0.776816	0.882679	0.820353	0.853421	4.25354	3.42946	3.24395	1.74542	2.12397	1.65737
			TAG 46:0(FA 14:0)	384.337	426.875	411.114	382.469	398.27	411.583	1206.29	1302.71	1211.71	696.126	767.922	787.681
			TAG 46:0(FA 15:0)	7.49523	7.96755	7.95217	7.52128	7.5539	7.84335	32.8981	29.6436	28.7929	18.0076	18.188	18.1893
			TAG 46:0(FA 16:0)	647.653	710.876	688.472	645.732	669.985	684.701	1987.31	2118.82	2007.94	1197	1318.05	1347.01
			TAG 46:0(FA 17:0)	3.13557	3.23065	3.10379	2.87756	2.89452	3.07655	15.0926	13.2476	12.3611	6.53152	6.7651	6.86931
			TAG 46:0(FA 18:0)	193.019	210.01	202.434	189.853	193.586	205.712	729.016	786.359	749.242	332.191	377.326	372.622
			TAG 46:0(FA 19:0)	0.959058	1.15641	1.21754	0.942989	0.807595	1.3493	8.09325	7.98642	7.21787	3.83258	4.45244	4.3934
			TAG 46:0(FA 20:0)	7.21091	7.30181	7.32689	6.83906	6.74129	7.30436	35.2038	33.797	34.8628	17.9449	20.383	17.781
			TAG 46:0(FA 22:0)	0.848324	1.46757	1.02965	1.16879	1.06592	0.968526	2.70063	4.01791	4.47816	2.78192	2.53204	1.65995
			TAG 46:0(FA 24:0)	0.702279	0.987972	1.11499	0.945502	0.665686	0.940312	3.94223	4.33225	3.95559	1.7804	2.2278	1.62199
			TAG 46:0(FA 26:0)	1.70288	1.41554	1.43149	1.27868	1.44622	1.4332	5.21272	5.33655	5.34057	2.70203	3.03266	2.90821
		TAG 46:1	TAG 46:1(FA 4:0)	0.321333	0.316689	0.279067	0.311628	0.364761	0.51295	3.09685	4.6591	3.87782
			TAG 46:1(FA 6:0)	0.441763	0.455192	0.477006	0.367036	0.533593	0.630708	3.15032	4.03056	4.28145	0.716084	1.00788	0.819725
			TAG 46:1(FA 8:0)	1.56637	1.4039	1.65641	1.19662	1.34713	1.52564	9.66228	11.237	11.0966	2.78399	2.99294	3.26354
			TAG 46:1(FA 10:0)	77.2889	80.9379	82.5134	76.5074	78.4667	82.5126	635.1	646.505	615.634	163.154	201.498	185.763
			TAG 46:1(FA 11:0)	0.0830605	0.184501	0.27862	0.204715	0.181274	0.202852	2.37729	2.28316	1.72832	0.494387	0.778259	1.0254
			TAG 46:1(FA 12:0)	225.624	236.974	245.134	225.42	224.035	239.772	1406.42	1485.77	1426.1	505.941	624.93	584.721
			TAG 46:1(FA 12:1)	6.76184	7.57841	7.09704	6.97644	6.69848	7.43925	31.3349	33.6305	31.8749	13.6234	16.6869	15.88
			TAG 46:1(FA 13:0)	0.639851	1.01908	0.982097	0.843535	0.875639	0.984832	3.90005	7.10903	6.91651	2.29173	2.52953	2.12626
			TAG 46:1(FA 14:0)	279.416	295.97	301.653	279.859	280.781	294.354	1572.9	1665.28	1602.33	583.33	719.193	680.022
			TAG 46:1(FA 14:1)	92.0803	96.3625	100.133	92.0547	92.0548	98.3374	357.813	379.306	360.097	184.64	229.006	219.614
			TAG 46:1(FA 15:0)	2.24027	2.26028	2.54712	2.19039	2.40088	2.60518	12.3871	15.2504	12.8505	5.00692	5.9855	5.78179
			TAG 46:1(FA 15:1)	0.820955	0.789734	0.736115	0.784703	0.746711	0.855747	2.64409	3.55459	4.20158	1.87317	2.23835	1.79883
			TAG 46:1(FA 16:0)	405.41	427.81	440.422	405.435	404.791	430.457	2143.73	2253.61	2148.88	874.597	1076.94	1011.59
			TAG 46:1(FA 16:1)	63.3606	67.4901	69.2921	64.6829	63.1648	67.4409	323.742	343.402	326.63	140.937	174.401	164.59
			TAG 46:1(FA 17:0)	0.856515	0.922282	1.174	0.930127	0.982669	0.805041	4.42089	6.73242	6.01167	1.98521	2.94435	2.55179
			TAG 46:1(FA 17:1)	1.02402	1.06944	1.18389	1.11477	1.05964	1.25593	5.14431	6.83671	6.03131	2.50798	2.83053	2.79112
			TAG 46:1(FA 18:0)	104.814	109.102	113.661	104.23	104.026	110.965	783.461	802.402	766.721	213.586	265.331	245.512
			TAG 46:1(FA 18:1)	436.983	462.974	479.58	437.288	435.002	468.571	2786.39	2946.99	2782.41	930.139	1148.2	1086.01
			TAG 46:1(FA 19:0)							3.40482	2.05319	1.56155	0.521515	1.04167	1.16535
			TAG 46:1(FA 19:1)	0.409262	0.611699	0.628137	0.603946	0.439127	0.674655	5.32484	5.002	5.0815	2.37441	2.92621	2.52541
			TAG 46:1(FA 20:0)	2.09924	2.31494	2.22293	2.07425	2.04822	2.16246	18.6305	15.7436	16.3644	7.57828	9.65644	8.82395
			TAG 46:1(FA 20:1)	4.38821	4.71353	4.61466	4.31178	4.31986	4.48929	33.183	32.803	31.3617	11.1459	14.3165	13.275
			TAG 46:1(FA 22:0)	0.301031	0.216065	0.291821	0.445696	0.368894	0.220406	2.10993	2.91169	3.31659	0.703914	0.993977	0.610599
			TAG 46:1(FA 22:1)	0.560186	0.414754	0.261527	0.470759	0.543175	0.406111	2.48561	3.63267	3.31907	1.12901	1.01271	1.24963
			TAG 46:1(FA 24:0)	0.281354	0.253369	0.306452	0.326321	0.247044	0.141912	1.2214	3.37843	2.58289	0.616487	1.28746	0.426075
			TAG 46:1(FA 24:1)	0.48456	0.387887	0.358652	0.233893	0.3368	0.461398	2.64632	5.3635	5.16068	1.01261	1.07452	1.22267
			TAG 46:1(FA 26:1)							0.720244	2.51555	2.27804	0.494636	0.164953	0.235533
		TAG 46:2	TAG 46:2(FA 4:0)							0.816381	0.867112	1.22601
			TAG 46:2(FA 8:0)	0.654329	0.705895	0.809279	0.77026	0.67203	0.754132	7.93652	10.9805	9.62119	1.76205	2.18636	1.84507
			TAG 46:2(FA 10:0)	65.7965	64.5912	70.5971	65.2434	68.0363	68.702	826.129	887.296	845.673	166.326	210.625	188.87
			TAG 46:2(FA 11:0)										0.141661	0.418807	0.177015
			TAG 46:2(FA 12:0)	40.9077	41.3996	44.7159	42.3493	42.0359	42.5686	320.317	345.272	332.999	85.0761	107.978	100.325
			TAG 46:2(FA 12:1)	12.1955	12.1597	13.4179	12.5855	12.3241	12.9902	108.494	114.95	110.611	32.574	40.755	35.9805
			TAG 46:2(FA 14:0)	50.6734	51.3066	55.3158	51.0855	51.6716	52.3708	380.371	416.022	395.795	104.39	131.355	120.085
			TAG 46:2(FA 14:1)	27.9736	28.5096	30.5027	28.8953	28.7093	29.8458	275.746	295.627	286.157	77.125	96.2051	86.983
			TAG 46:2(FA 14:2)	0.90418	0.8228	0.676239	0.765724	0.772964	0.80727	2.45801	4.08673	4.20362	1.94579	2.1737	2.14371
			TAG 46:2(FA 15:0)							0.62647	1.60262	1.91325	0.574911	0.405001	0.541122
			TAG 46:2(FA 15:1)							1.37872	1.20365	1.7193
			TAG 46:2(FA 16:0)	50.9232	51.0941	55.2391	50.7176	52.4138	52.9885	371.44	402.361	383.513	105.834	134.306	122.182
			TAG 46:2(FA 16:1)	21.2619	21.0317	23.0673	21.603	21.6901	22.3583	208.96	225.661	217.821	60.4708	76.3175	68.1125
			TAG 46:2(FA 16:2)	1.58834	1.59522	1.5439	1.51975	1.48446	1.6287	8.25386	11.2134	10.2244	3.16427	3.95349	3.18164
			TAG 46:2(FA 17:1)							1.73815	2.25106	2.93885	0.799246	1.02422	0.627973
			TAG 46:2(FA 18:0)	17.6628	17.737	18.9799	18.0449	17.7822	18.2034	157.956	169.804	163.264	33.715	41.4349	36.8741
			TAG 46:2(FA 18:1)	159.071	161.094	172.248	163.203	160.251	168.866	2052.58	2198	2110.87	434.768	553.794	495.116
			TAG 46:2(FA 18:2)	70.2278	70.4022	77.0474	70.7359	71.4998	72.6291	477.093	514.462	495.856	120.356	151.27	140.555
			TAG 46:2(FA 19:1)										0.928895	1.04823	0.883101
			TAG 46:2(FA 20:0)	0.198894	0.417191	0.344496	0.223135	0.277904	0.36655	2.35722	2.76868	2.51375	0.768469	0.668608	1.0635
			TAG 46:2(FA 20:1)	1.08433	1.03789	1.12657	1.22914	1.08676	1.12276	13.7034	14.6418	14.5384	4.78818	5.96578	5.31141
			TAG 46:2(FA 20:2)	1.16269	1.28653	1.30133	1.26433	1.07391	1.17213	10.2923	10.5323	9.92133	2.70512	3.18493	3.16537
			TAG 46:2(FA 21:0)										0.187471	0.151958	0.203764
			TAG 46:2(FA 22:1)							0.763127	1.65492	2.25885	0.561886	0.290215	0.560266
			TAG 46:2(FA 24:1)										0.455643	0.506216	0.170155
		TAG 46:3	TAG 46:3(FA 10:0)	19.5804	16.5923	20.6659	17.0938	17.7517	18.0853	234.994	270.546	251.996	25.8297	34.0086	30.3771
			TAG 46:3(FA 12:0)	7.65738	6.54502	8.88489	6.99934	7.04901	7.68063	50.422	55.3585	53.6578	8.64992	10.7124	9.68949
			TAG 46:3(FA 12:1)	2.72534	2.12073	2.44151	2.02968	2.13006	2.41797	24.2205	29.0831	26.2163	4.63419	6.26642	5.38185
			TAG 46:3(FA 14:0)	8.55143	7.8212	9.48998	8.06071	8.14238	8.15296	56.8017	66.6487	60.9633	9.5694	13.1281	12.2172
			TAG 46:3(FA 14:1)	4.60621	4.30504	5.09959	4.20286	4.12972	4.64371	58.1783	63.7595	58.1555	9.88513	13.0369	12.0067
			TAG 46:3(FA 14:2)							2.03006	4.04369	3.24291	0.68545	0.590376	0.410596
			TAG 46:3(FA 16:0)	8.8067	7.53481	9.37333	7.40144	8.02859	8.09855	53.8318	63.6306	61.4687	9.44114	12.637	11.3415
			TAG 46:3(FA 16:1)	2.70379	2.21743	2.59226	2.45697	2.50339	2.51934	30.9957	37.4143	34.9605	5.51311	6.94	6.64877
			TAG 46:3(FA 16:2)	0.386297	0.290863	0.227562	0.38139	0.199484	0.302872	4.87915	5.55327	6.19615	0.981707	0.865184	1.17363
			TAG 46:3(FA 16:3)	1.01058	0.872148	1.07167	0.888386	0.953911	1.07427	3.37228	4.97446	6.67859	1.17503	1.95811	1.45133
			TAG 46:3(FA 18:0)	3.1503	2.86561	3.42394	2.61812	2.80018	3.0244	23.9148	28.6183	29.0043	3.06161	4.05521	3.8952
			TAG 46:3(FA 18:1)	28.9012	25.6006	31.2214	24.4304	26.0705	26.6698	403.913	461.348	439.854	53.9518	71.1938	64.5411
			TAG 46:3(FA 18:2)	24.8279	22.2436	27.6291	22.1488	23.0978	24.3657	329.67	370.31	348.144	38.4498	50.5091	45.2853
			TAG 46:3(FA 18:3)	15.2017	13.1139	16.3137	12.9925	13.846	14.0091	78.7971	86.996	87.258	13.2893	16.9003	15.7817
			TAG 46:3(FA 20:2)	0.192192	0.165921	0.271971	0.165712	0.152568	0.203448	4.43022	5.01644	4.692	0.82616	0.93807	0.817966
			TAG 46:3(FA 20:3)	1.54071	1.3541	1.94979	1.44391	1.67405	1.67469	18.0699	19.4459	18.3112	2.25823	2.95162	2.67512
			TAG 46:3(FA 26:3)							0.635309	2.00263	0.73279	0.434549	0.21963	0.172266
		TAG 46:5	TAG 46:5(FA 8:0)							5.18215	2.63912	6.03817
			TAG 46:5(FA 10:0)							5.965	2.83076	7.34817
			TAG 46:5(FA 14:2)							0.973021	0.15305	0.3921
			TAG 46:5(FA 16:0)							2.88951	2.23965	5.40968
			TAG 46:5(FA 18:1)							5.82777	2.87559	6.86648
			TAG 46:5(FA 18:2)							8.15358	4.32254	9.92433
			TAG 46:5(FA 18:3)							9.85834	4.84341	12.8499
			TAG 46:5(FA 20:4)							8.54988	4.10348	9.55693
			TAG 46:5(FA 20:5)							9.61642	3.52824	10.9105
			TAG 46:5(FA 22:5)							13.7483	5.43975	12.6405
		TAG 47:0	TAG 47:0(FA 6:0)	0.0668398	0.181995	0.166002	0.213748	0.155384	0.210379	0.474513	0.626	0.408249
			TAG 47:0(FA 10:0)	0.309141	0.589664	0.426645	0.547707	0.445968	0.551096	0.506833	1.38386	1.42954	0.610645	0.743277	0.680187
			TAG 47:0(FA 11:0)	0.382403	0.442313	0.482126	0.480672	0.438398	0.428684	2.44576	2.34354	2.24817	0.752553	0.823639	0.828306
			TAG 47:0(FA 12:0)	3.33374	3.41855	3.5295	3.49367	3.77602	3.8747	12.3836	12.9906	14.1764	5.73614	6.38592	6.29217
			TAG 47:0(FA 13:0)	2.99089	3.07328	3.15909	3.18691	3.26751	3.39426	14.155	12.8041	12.8923	6.36707	7.55707	7.09608
			TAG 47:0(FA 14:0)	26.1954	27.4718	27.3088	27.5579	28.588	30.257	95.4879	94.3891	98.0902	49.7224	54.7314	53.6337
			TAG 47:0(FA 15:0)	38.3267	40.7693	39.6984	39.8878	42.7412	44.3662	145.618	138.106	139.551	85.2253	92.8695	90.1277
			TAG 47:0(FA 16:0)	64.9538	69.1584	68.2706	67.7689	72.9463	75.4369	218.905	215.301	216.552	135.073	144.507	142.451
			TAG 47:0(FA 17:0)	22.8706	24.0772	22.9208	23.5583	24.5295	25.1261	91.2223	82.3262	86.6962	47.2233	51.7063	50.741
			TAG 47:0(FA 18:0)	18.1093	19.1426	19.2234	19.322	19.9561	21.0541	68.5372	70.879	71.8655	33.6375	37.7122	36.635
			TAG 47:0(FA 19:0)	10.7773	10.9834	11.2981	10.7436	10.4104	12.4	75.0761	61.357	63.9801	36.0461	43.7918	39.1065
			TAG 47:0(FA 20:0)	0.468727	0.496312	0.50652	0.530954	0.464072	0.512602	1.90123	2.26845	2.40006	1.18845	1.24518	1.14933
			TAG 47:0(FA 21:0)	0.877131	0.685864	0.637738	0.70658	0.759144	0.746153	3.74528	3.35902	3.41415	1.96623	2.39309	1.81826
			TAG 47:0(FA 23:0)	0.363912	0.408256	0.407295	0.419515	0.422811	0.384492	1.55714	1.68006	2.34287	0.884327	1.03926	0.700849
			TAG 47:0(FA 25:0)										0.425761	0.276269	0.299031
			TAG 47:0(FA 27:0)										0.0863824	0.195627	0.124624
		TAG 47:1	TAG 47:1(FA 6:0)	0.156954	0.136519	0.0759363	0.0805787	0.123239	0.145399	0.425248	1.78023	1.3905	0.19694	0.400221	0.234483
			TAG 47:1(FA 8:0)	0.214649	0.22663	0.14641	0.233342	0.180529	0.297746	0.525962	1.08797	1.22672	0.356591	0.518757	0.44157
			TAG 47:1(FA 10:0)	0.868408	0.950945	0.9822	1.01838	1.00691	1.07895	4.04376	4.54859	4.46351	1.36735	1.53591	1.67803
			TAG 47:1(FA 11:0)	1.44342	1.70972	2.22606	1.85466	1.87646	1.64131	13.3555	11.7555	11.8711	3.64809	4.84818	3.9586
			TAG 47:1(FA 12:0)	7.48244	8.39896	9.36478	8.17303	8.11451	8.60279	49.5597	50.3704	49.4799	15.9632	19.6833	18.6312
			TAG 47:1(FA 12:1)	0.18929	0.22886	0.236927	0.111546	0.159108	0.193392				0.233658	0.480997	0.553292
			TAG 47:1(FA 13:0)	6.35566	7.0124	8.12849	6.75114	6.84106	6.95162	48.1643	48.2589	44.551	16.2461	20.0224	18.0846
			TAG 47:1(FA 13:1)	0.382321	0.391452	0.477037	0.402036	0.410111	0.370226	1.70462	2.03517	1.85985	1.0942	1.22477	1.08662
			TAG 47:1(FA 14:0)	30.9449	35.6408	39.0625	34.5501	34.356	36.487	185.407	191.218	180.419	69.9248	85.0411	80.1288
			TAG 47:1(FA 14:1)	4.49293	5.39787	5.55286	4.95145	5.10451	5.15411	23.6138	24.7833	22.6398	10.36	12.5185	11.5846
			TAG 47:1(FA 15:0)	29.5785	33.3942	36.3305	32.4865	32.2663	34.0017	194.307	190.33	184.223	69.4342	86.2741	78.3821
			TAG 47:1(FA 15:1)	4.28025	4.54686	5.373	4.4477	4.50534	4.79408	23.8581	21.8045	21.1904	10.297	12.1083	11.2551
			TAG 47:1(FA 16:0)	23.829	26.9215	29.6598	25.7576	26.5004	27.3508	130.251	132.623	125.569	54.7526	65.048	62.1343
			TAG 47:1(FA 16:1)	6.77165	7.88231	8.94481	7.63244	7.76188	8.01515	38.374	39.0636	36.2738	17.2998	20.9153	18.9381
			TAG 47:1(FA 17:0)	11.5141	12.9791	14.1254	12.1815	12.2807	13.0419	76.88	76.0653	71.443	27.0359	33.143	30.639
			TAG 47:1(FA 17:1)	9.72665	10.7562	11.6863	10.4291	10.8923	11.1986	48.8216	48.884	46.4454	21.9413	26.0978	24.2614
			TAG 47:1(FA 18:0)	4.97598	5.35577	6.11319	5.43612	5.31243	5.40975	32.3072	32.8396	31.4248	10.2562	12.4439	11.6557
			TAG 47:1(FA 18:1)	41.4354	46.9019	51.132	43.7611	45.3296	47.3522	269.666	270.374	255.348	93.3482	111.685	104.804
			TAG 47:1(FA 19:0)	3.67988	3.71011	4.12175	3.49201	3.21686	3.84051	48.0453	42.0233	39.0412	15.8	19.3048	17.7048
			TAG 47:1(FA 19:1)	7.02433	7.86953	8.13054	7.11047	6.73661	7.97792	47.9077	43.1159	40.0509	22.0595	26.9726	24.7207
			TAG 47:1(FA 20:0)										0.476125	0.585927	0.540121
			TAG 47:1(FA 20:1)	0.296242	0.401742	0.287492	0.332202	0.3314	0.285541	0.839384	2.14746	1.87684	0.703335	0.991285	1.02399
			TAG 47:1(FA 21:0)							1.12485	1.31514	1.78027	0.843477	1.01954	0.729581
			TAG 47:1(FA 21:1)	0.410996	0.437995	0.461085	0.390783	0.361366	0.369719	2.27591	2.20099	2.21599	0.977641	1.31131	1.10781
			TAG 47:1(FA 23:0)	0.103861	0.204676	0.068197	0.0498773	0.0547518	0.0525467	1.28193	1.18514	1.55178	0.457266	0.645164	0.327428
			TAG 47:1(FA 23:1)	0.511849	0.623839	0.672152	0.509073	0.681965	0.682284	2.44909	3.04328	2.4876	1.27089	1.49787	1.43445
			TAG 47:1(FA 27:0)							1.08579	0.953455	1.10137
		TAG 47:2	TAG 47:2(FA 10:0)	0.468944	0.644169	0.53603	0.484397	0.470039	0.477338	5.24818	6.6887	6.76438	0.728673	1.12255	0.849239
			TAG 47:2(FA 11:0)	3.48487	3.9357	4.20037	4.03473	2.99757	3.70501	21.8599	19.3915	20.1705	6.35652	11.6562	8.51667
			TAG 47:2(FA 12:0)	2.43632	2.9838	2.50143	2.4046	2.41957	2.42874	21.8862	23.8481	24.5952	4.30163	6.17658	5.77654
			TAG 47:2(FA 12:1)	0.343934	0.358106	0.418952	0.335331	0.331723	0.379118	2.92298	3.45084	3.60035	0.698519	1.06309	0.981543
			TAG 47:2(FA 13:0)	1.29279	1.46821	1.23457	1.13279	1.10313	1.27729	10.4539	11.4384	12.0361	2.21735	3.39554	2.59491
			TAG 47:2(FA 13:1)	0.696757	0.680371	0.750679	0.66096	0.636545	0.704115	6.65924	6.67779	6.77368	1.82058	2.69877	2.40848
			TAG 47:2(FA 14:0)	4.22806	4.91399	4.36523	4.03457	4.045	4.30614	29.0019	31.6312	32.2597	6.566	8.91265	8.79494
			TAG 47:2(FA 14:1)	3.34119	4.11363	3.59582	3.2914	3.30671	3.35263	33.2687	35.1309	36.5644	7.50915	10.5833	9.72238
			TAG 47:2(FA 15:0)	5.90363	6.87395	6.2598	5.30346	5.46711	5.7006	45.0212	49.8393	51.9299	10.1194	14.6369	13.9987
			TAG 47:2(FA 15:1)	1.94298	2.16288	2.001	1.75493	1.7393	1.88239	19.2949	19.1174	20.9336	4.49576	6.38779	5.70446
			TAG 47:2(FA 15:2)	0.713252	0.73568	0.662194	0.638688	0.621878	0.60256	4.03154	3.40372	3.83175	0.814815	1.11942	1.09066
			TAG 47:2(FA 16:0)	2.54627	3.10666	2.7093	2.55357	2.55603	2.7074	20.0838	21.2862	21.8486	4.61362	6.70477	6.04816
			TAG 47:2(FA 16:1)	1.55023	2.05516	1.8278	1.59761	1.57057	1.75953	14.363	15.5377	15.6013	3.50851	4.91202	4.60022
			TAG 47:2(FA 16:2)	0.108153	0.132492	0.0569026	0.0464958	0.0853185	0.0413582				0.252161	0.264486	0.342183
			TAG 47:2(FA 17:0)	1.37893	1.67992	1.3932	1.43832	1.40791	1.42158	11.6478	12.7471	12.3894	2.47762	3.57847	2.98605
			TAG 47:2(FA 17:1)	3.11215	3.76673	3.57319	3.00291	2.99302	3.29165	29.0905	31.5165	32.951	7.45953	10.6741	9.84477
			TAG 47:2(FA 17:2)	0.400914	0.485242	0.526646	0.415162	0.399198	0.433047	1.52397	2.52948	2.85881	0.590308	0.959763	0.773096
			TAG 47:2(FA 18:0)	0.401493	0.488282	0.441372	0.407559	0.402054	0.433163	2.58581	3.75396	4.0281	0.70696	0.900741	0.898089
			TAG 47:2(FA 18:1)	7.88426	9.57686	8.56695	7.8019	7.40368	7.92638	88.2238	94.9515	99.6781	16.8858	24.4559	22.3687
			TAG 47:2(FA 18:2)	6.68993	8.23038	7.42048	6.64838	6.35292	6.85339	42.946	48.3698	49.8031	9.19019	13.784	12.6299
			TAG 47:2(FA 19:0)	0.607354	0.647083	0.56388	0.507788	0.467456	0.559142	8.48844	8.10329	8.52607	1.78622	2.64752	2.38627
			TAG 47:2(FA 19:1)	2.29427	2.6363	2.30508	2.10752	1.81857	2.28753	28.4521	26.8584	28.2916	11.3645	16.9928	15.9591
			TAG 47:2(FA 19:2)	0.807659	0.916545	0.923816	0.773166	0.696498	0.859866	5.26609	5.1356	5.30382	2.50134	3.37679	3.4277
			TAG 47:2(FA 21:1)							0.454678	1.15235	1.26676	0.276724	0.509702	0.338321
			TAG 47:2(FA 23:1)							0.715928	1.62379	1.55966	0.337845	0.517941	0.502848
		TAG 47:3	TAG 47:3(FA 11:0)							3.87641	5.24607	3.4834
			TAG 47:3(FA 12:0)							1.54732	2.88239	1.73468
			TAG 47:3(FA 12:1)							0.445223	1.27732	0.779749
			TAG 47:3(FA 13:0)							0.606492	1.27716	0.871777
			TAG 47:3(FA 13:1)							0.652378	1.58725	0.825906
			TAG 47:3(FA 14:0)							1.7321	3.11485	1.76819
			TAG 47:3(FA 14:1)							1.94754	3.5892	2.33209
			TAG 47:3(FA 15:0)							3.14361	5.71524	3.51228
			TAG 47:3(FA 15:1)							1.38003	3.26805	2.016
			TAG 47:3(FA 15:2)							1.2153	1.78373	1.34777
			TAG 47:3(FA 16:0)							0.680105	1.55381	1.0295
			TAG 47:3(FA 16:1)							0.754906	1.29775	0.842674
			TAG 47:3(FA 17:0)							0.890825	1.53686	0.886125
			TAG 47:3(FA 17:1)							1.93552	3.43728	2.33458
			TAG 47:3(FA 17:2)							0.577415	1.17942	0.600142
			TAG 47:3(FA 18:1)							4.46643	7.89611	4.62206
			TAG 47:3(FA 18:2)							6.32678	11.7586	7.11224
			TAG 47:3(FA 18:3)							3.21001	6.15814	3.54823
			TAG 47:3(FA 19:0)							0.557158	0.726955	0.667561
			TAG 47:3(FA 19:1)							2.24583	3.76135	2.63685
			TAG 47:3(FA 19:2)							1.19694	2.35303	1.45107
			TAG 47:3(FA 19:3)							0.199157	0.478273	0.195906
			TAG 47:3(FA 20:3)							0.23768	0.78797	0.538293
		TAG 48:0	TAG 48:0(FA 6:0)	0.716515	0.756937	0.504725	0.654428	0.746125	0.706953	2.07535	2.37871	2.36937	1.17453	1.28046	1.32632
			TAG 48:0(FA 8:0)	0.402309	0.3852	0.315434	0.454755	0.348857	0.415187	1.05205	1.05042	1.45323	0.512188	0.793689	0.278004
			TAG 48:0(FA 10:0)	1.49051	1.7052	1.68456	1.48257	1.62746	1.7019	6.35584	6.37241	6.35555	2.36608	2.7581	2.69596
			TAG 48:0(FA 12:0)	19.122	19.6768	20.3597	19.1289	19.8966	20.9009	86.9435	88.4611	85.3295	32.9974	37.8703	35.7316
			TAG 48:0(FA 14:0)	188.808	201.4	200.383	189.407	201.463	202.459	705.216	744.753	676.442	337.697	372.28	370.054
			TAG 48:0(FA 15:0)	4.55105	4.84272	4.6058	4.68201	4.85793	4.85886	20.9846	19.1475	17.8405	10.0957	10.658	10.2872
			TAG 48:0(FA 16:0)	588.418	628.943	613.827	591.663	636.855	637.532	1928.87	2056.8	1817.93	1104.4	1186.76	1196.14
			TAG 48:0(FA 17:0)	4.5277	4.26405	4.46965	3.93875	4.43701	4.50605	21.3879	16.4528	15.2281	9.71642	9.81839	9.77115
			TAG 48:0(FA 18:0)	240.059	253.557	251.681	242.485	252.584	260.41	913.654	933.161	862.341	414.394	460.06	452.91
			TAG 48:0(FA 19:0)	1.84519	1.82524	1.82909	1.72513	1.69807	1.92497	13.4046	10.0201	10.4189	5.75775	7.08136	6.14429
			TAG 48:0(FA 20:0)	7.76266	7.86141	7.77559	7.5362	7.50382	7.72996	32.9706	31.5398	31.8451	17.7052	19.4705	17.2021
			TAG 48:0(FA 22:0)	0.948397	1.31728	1.07318	1.13423	0.957736	1.14078	3.1706	3.59856	3.52615	2.4303	2.33482	1.52969
			TAG 48:0(FA 24:0)	0.412596	0.450663	0.592789	0.567782	0.569963	0.494414	2.39813	1.75883	1.99439	1.03367	1.19138	0.903194
			TAG 48:0(FA 26:0)	0.855089	0.842058	0.87423	0.803319	0.815449	0.794376	2.74922	2.6255	2.75377	1.48758	1.72323	1.48286
			TAG 48:0(FA 28:0)	0.153517	0.160623	0.0461435	0.122338	0.112857	0.0555925				0.148188	0.297916	0.332833
		TAG 48:1	TAG 48:1(FA 6:0)	0.260519	0.0868696	0.187274	0.134734	0.0956272	0.244613	1.43472	2.6309	2.34324
			TAG 48:1(FA 10:0)	2.91797	2.86641	2.9376	2.55158	2.84369	2.86479	20.1445	19.2732	18.1718	5.59593	6.98844	6.68304
			TAG 48:1(FA 12:0)	69.135	71.618	74.3356	67.8169	68.6125	73.3157	464.543	498.92	485.963	147.354	174.665	167.563
			TAG 48:1(FA 12:1)	0.842449	1.20484	1.20203	0.97231	1.0765	1.18285	5.57438	6.59991	6.52588	2.25764	2.50371	2.74581
			TAG 48:1(FA 13:0)	0.344979	0.467256	0.279917	0.393541	0.539029	0.338904	2.77836	3.4319	3.51843	0.985798	0.824536	1.21739
			TAG 48:1(FA 14:0)	509.524	526.953	540.261	495.871	506.917	540.154	2759.85	2937.79	2864.61	1131.89	1342.91	1311.87
			TAG 48:1(FA 14:1)	30.3311	32.0346	32.639	29.279	30.1146	32.2097	153.23	161.56	158.874	66.329	78.4845	76.3606
			TAG 48:1(FA 15:0)	6.89218	7.19604	7.42564	6.57091	7.12761	7.20541	45.6253	45.3208	43.6708	16.5937	19.1632	18.1151
			TAG 48:1(FA 15:1)	0.466934	0.430883	0.486061	0.57495	0.508307	0.586034	2.1066	3.4333	3.29014	1.11805	1.46545	1.67971
			TAG 48:1(FA 16:0)	657.707	669.37	693.193	636.725	647.524	690.824	3358.64	3611.67	3524	1450.04	1712.7	1681.34
			TAG 48:1(FA 16:1)	78.4424	81.754	83.1627	76.8085	77.8936	83.4588	343.58	362.647	352.966	178.375	213.064	207.288
			TAG 48:1(FA 17:0)	1.47261	1.69453	1.52928	1.64383	1.36188	1.55105	9.59218	8.86426	8.74451	3.11387	3.94874	3.95096
			TAG 48:1(FA 17:1)	2.08706	2.23669	2.33594	2.0656	2.18202	2.20676	9.37703	10.5042	10.8326	4.78807	5.96377	5.57911
			TAG 48:1(FA 18:0)	123.257	128.015	131.089	119.758	122.206	129.689	738.283	784.363	764.831	261.196	308.484	298.454
			TAG 48:1(FA 18:1)	680.539	696.672	720.323	658.881	671.623	718.51	3682.78	3961.24	3847.73	1487.41	1760.84	1723.54
			TAG 48:1(FA 19:0)	0.282298	0.412181	0.305318	0.174468	0.357142	0.415007	3.72378	4.17089	3.8125	1.29867	1.59693	1.7356
			TAG 48:1(FA 19:1)	1.36647	1.35353	1.46976	1.38937	1.18404	1.5078	6.53563	7.68737	8.07433	4.07506	4.42118	4.28937
			TAG 48:1(FA 20:0)	3.27642	3.34978	3.44156	3.39767	3.11138	3.47527	23.4054	23.459	22.4682	10.6512	12.7321	12.5191
			TAG 48:1(FA 20:1)	5.08024	5.72418	5.42002	5.2011	4.9253	5.60174	30.6356	34.042	31.1542	12.6803	15.6486	14.7475
			TAG 48:1(FA 22:0)	0.222741	0.426491	0.211814	0.270399	0.378084	0.240496	0.563139	2.41691	2.39455	0.928587	0.655008	0.410473
			TAG 48:1(FA 22:1)	0.807377	0.803107	0.793709	0.555907	0.827086	0.730387	3.56094	3.88241	4.1309	1.65299	1.68177	1.54032
			TAG 48:1(FA 24:0)	0.226382	0.224911	0.166388	0.34411	0.0870906	0.076512	1.40115	2.14916	1.87823	0.267324	0.42265	0.340088
			TAG 48:1(FA 24:1)	0.490162	0.405797	0.335278	0.273492	0.366221	0.510436	4.03244	4.31401	5.33109	0.977826	1.25075	1.11691
			TAG 48:1(FA 26:0)	0.319503	0.258797	0.404565	0.235166	0.30893	0.274622	2.62072	2.99453	2.31246	0.931447	1.1166	0.595561
			TAG 48:1(FA 26:1)							0.867077	1.42162	2.22858
		TAG 48:2	TAG 48:2(FA 10:0)	1.48718	1.48801	1.70862	1.49283	1.52082	1.59033	17.8162	16.3394	16.1329	3.85246	4.4911	4.67396
			TAG 48:2(FA 12:0)	58.6031	59.0272	60.3312	55.063	55.3994	60.6827	636.079	676.798	665.254	142.609	166.739	169.34
			TAG 48:2(FA 12:1)	3.0834	3.06135	3.1659	3.04072	3.12594	3.40993	27.8926	30.4874	30.1029	7.1555	8.43771	8.50062
			TAG 48:2(FA 13:0)										0.25425	0.146848	0.170854
			TAG 48:2(FA 14:0)	95.9506	99.1048	102.239	93.9832	93.9794	102.444	646.482	697.34	685.355	187.499	219.235	226.022
			TAG 48:2(FA 14:1)	52.33	53.8405	56.0948	51.8024	51.345	55.8359	523.888	541.272	543.633	144.208	170.206	172.256
			TAG 48:2(FA 14:2)	0.396623	0.415514	0.478775	0.302479	0.27197	0.416836	1.826	2.94661	3.00711	1.97636	0.945786	0.86565
			TAG 48:2(FA 15:0)	0.927711	0.967996	1.15146	0.966793	1.04614	1.03071	7.61348	6.75572	7.15104	1.7875	2.0874	2.1972
			TAG 48:2(FA 15:1)	0.467613	0.454259	0.422332	0.422622	0.309503	0.575416	4.73898	4.80145	4.62986	1.36013	1.67551	1.47554
			TAG 48:2(FA 16:0)	132.119	135.17	140.552	130.142	130.972	140.627	953.625	1003.65	998.857	271.566	322.034	330.763
			TAG 48:2(FA 16:1)	37.1425	37.4451	39.356	36.5944	35.9509	39.5413	359.496	383.854	378.152	102.618	118.2	120.343
			TAG 48:2(FA 16:2)	1.76701	1.77724	1.86641	1.8122	1.76225	1.87699	9.71458	11.5353	10.9851	3.78671	4.55444	4.48754
			TAG 48:2(FA 17:1)	0.43841	0.417895	0.600192	0.439129	0.623514	0.434451	2.10095	3.22487	4.30875	1.04594	1.28598	1.25075
			TAG 48:2(FA 18:0)	15.7371	15.5916	16.6875	15.1676	15.0753	16.1855	116.493	127.812	125.193	28.1619	33.0749	33.593
			TAG 48:2(FA 18:1)	191.438	197.347	203.231	185.978	187.608	204.075	2145.39	2268.78	2237.71	514.584	614.378	616.49
			TAG 48:2(FA 18:2)	115.859	118.421	122.209	113.046	113.701	120.818	657.102	691.565	690.424	188.165	223.217	228.368
			TAG 48:2(FA 19:1)	0.197247	0.152985	0.181757	0.157717	0.207628	0.144204	1.99652	1.67422	2.74475	1.08729	1.54837	1.56024
			TAG 48:2(FA 19:2)										0.529952	0.478728	0.162548
			TAG 48:2(FA 20:0)	0.617394	0.575143	0.583724	0.496092	0.544274	0.565682	4.69473	5.26412	4.30999	1.60733	1.92979	1.86648
			TAG 48:2(FA 20:1)	1.63261	1.6258	1.73869	1.67204	1.74395	1.75609	19.6598	20.8959	20.6042	6.49118	7.56947	7.5359
			TAG 48:2(FA 20:2)	1.44962	1.54211	1.49346	1.47804	1.41209	1.56646	9.61283	10.1669	10.165	2.79021	3.4649	3.62133
			TAG 48:2(FA 22:1)										0.3044	0.125459	0.382768
		TAG 48:3	TAG 48:3(FA 10:0)	0.790702	0.851921	1.02579	0.647776	1.16992	0.72198	9.13534	8.20287	8.68871	1.2043	1.72621	1.71701
			TAG 48:3(FA 12:0)	15.4896	15.1019	17.551	14.5061	16.2402	15.41	170.314	169.536	172.813	27.3703	33.1042	32.5891
			TAG 48:3(FA 12:1)	2.75567	2.95077	3.40295	2.88349	3.05407	3.00712	38.9691	41.8092	41.3682	8.02113	9.83665	9.81861
			TAG 48:3(FA 14:0)	16.325	15.7762	18.8893	15.1633	17.7532	15.8586	89.2643	96.273	93.4731	20.8782	24.6979	24.3184
			TAG 48:3(FA 14:1)	9.53698	9.48458	11.0468	9.46854	10.1591	9.66673	107.581	106.362	109.71	23.1657	28.072	27.795
			TAG 48:3(FA 14:2)	0.527602	0.548722	0.607472	0.475267	0.583328	0.538708	4.85612	6.07842	5.59826	1.32701	1.75279	1.83342
			TAG 48:3(FA 16:0)	20.3781	20.0942	23.4055	19.055	22.0365	20.6462	130.636	132.758	130.863	28.6026	33.821	33.8717
			TAG 48:3(FA 16:1)	7.07893	6.66294	7.84061	6.52	6.99893	6.97069	79.7419	80.985	82.1062	18.0505	21.1293	21.4633
			TAG 48:3(FA 16:2)	0.794602	0.84129	0.876289	0.820358	0.882957	0.764224	10.5942	10.0385	10.5527	2.05372	2.34863	2.63561
			TAG 48:3(FA 16:3)	1.09453	1.09845	1.46511	1.08879	1.30087	1.32844	4.39816	5.56832	7.20114	1.74744	3.06835	2.1017
			TAG 48:3(FA 18:0)	2.46876	2.61713	2.94144	2.50474	2.84403	2.62969	17.0865	18.1913	17.5036	3.28165	3.82336	3.71851
			TAG 48:3(FA 18:1)	21.8515	22.0674	25.7077	21.0786	23.749	22.5641	287.754	293.501	291.475	52.2244	63.3112	61.9184
			TAG 48:3(FA 18:2)	27.79	27.7935	32.1505	27.1473	30.1479	27.9789	310.387	323.349	325.452	55.8783	67.1707	68.6076
			TAG 48:3(FA 18:3)	20.8327	20.4814	23.526	20.1929	22.8582	20.7982	90.0168	92.0252	92.793	21.9958	25.8141	25.8196
			TAG 48:3(FA 20:1)	0.22904	0.262093	0.174634	0.114583	0.234507	0.283689	2.97689	3.5701	3.40972	0.769806	1.06794	0.984243
			TAG 48:3(FA 20:2)	0.379097	0.465295	0.233383	0.409694	0.476198	0.437298	4.5612	5.67257	5.85147	1.069	1.29974	1.22392
			TAG 48:3(FA 20:3)	2.03291	2.00922	2.27434	2.02728	2.39265	2.05685	16.8428	16.651	16.9108	3.04331	3.66563	3.7839
			TAG 48:3(FA 26:3)										0.320061	0.178109	0.293552
		TAG 48:4	TAG 48:4(FA 10:0)							5.30723	5.34134	4.2547
			TAG 48:4(FA 12:0)							24.6984	24.8656	20.0552
			TAG 48:4(FA 12:1)							8.73573	8.38168	6.5723
			TAG 48:4(FA 14:0)							5.50175	6.62871	5.12447
			TAG 48:4(FA 14:1)							11.0088	10.1894	8.5549
			TAG 48:4(FA 16:0)							9.86168	9.85875	8.15676
			TAG 48:4(FA 16:1)							8.37055	7.33434	5.87103
			TAG 48:4(FA 16:2)							1.157	1.60788	1.251
			TAG 48:4(FA 16:3)							1.45733	2.02458	2.13862
			TAG 48:4(FA 18:0)							0.635172	1.83572	1.41704
			TAG 48:4(FA 18:1)							29.6986	28.4562	23.1882
			TAG 48:4(FA 18:2)							29.8856	29.119	23.3722
			TAG 48:4(FA 18:3)							36.5893	34.4159	27.6809
			TAG 48:4(FA 18:4)							0.356849	1.15558	0.605075
			TAG 48:4(FA 20:3)							6.33463	5.76243	5.0537
			TAG 48:4(FA 20:4)							14.4188	13.6448	10.6757
			TAG 48:4(FA 22:4)							1.82893	2.24558	1.6116
		TAG 48:5	TAG 48:5(FA 10:0)							3.79097	6.06953	2.86741
			TAG 48:5(FA 12:0)							2.24909	3.74322	1.6126
			TAG 48:5(FA 12:1)							1.19618	2.33175	1.05974
			TAG 48:5(FA 14:0)							0.282287	0.952165	0.521248
			TAG 48:5(FA 14:1)							0.315463	1.43297	0.568923
			TAG 48:5(FA 16:0)							2.58136	4.73438	2.16302
			TAG 48:5(FA 18:0)							0.321494	0.209251	0.30975
			TAG 48:5(FA 18:1)							2.38898	4.57785	1.90422
			TAG 48:5(FA 18:2)							3.2285	5.22067	2.56704
			TAG 48:5(FA 18:3)							3.6689	5.9869	2.68764
			TAG 48:5(FA 20:3)							1.09428	1.96984	0.720532
			TAG 48:5(FA 20:4)							5.59086	9.58993	4.21719
			TAG 48:5(FA 20:5)							5.033	7.41781	3.53364
			TAG 48:5(FA 22:5)							6.37692	9.38111	4.05393
		TAG 49:0	TAG 49:0(FA 10:0)	0.193699	0.318356	0.263226	0.346724	0.301339	0.224162	0.589436	0.789389	0.708461	0.362996	0.418017	0.356858
			TAG 49:0(FA 12:0)	0.388114	0.466304	0.499629	0.451672	0.670509	0.484251				0.406732	0.560422	0.40687
			TAG 49:0(FA 13:0)	0.685112	0.718444	0.750848	0.770779	0.650214	0.62437	3.00361	3.37546	2.85279	1.07993	1.36712	1.09297
			TAG 49:0(FA 14:0)	7.54576	8.21106	7.50362	7.88384	7.56112	7.34438	21.7638	29.334	26.0872	9.76656	11.6598	12.0501
			TAG 49:0(FA 15:0)	20.9291	23.2048	21.5964	21.5552	21.5594	20.5764	73.4938	87.7501	78.9366	36.0982	41.4791	41.7132
			TAG 49:0(FA 16:0)	45.3238	50.4314	46.5063	47.4322	47.7457	43.8087	139.165	169.25	148.718	74.8451	83.0297	86.8044
			TAG 49:0(FA 17:0)	24.6576	28.1784	25.5831	25.8972	26.284	24.5395	83.6232	93.2609	81.6262	45.3302	51.1145	50.8343
			TAG 49:0(FA 18:0)	29.1362	32.0221	29.4217	29.9795	31.1167	28.2378	96.7635	114.42	102.326	45.9336	51.1136	52.582
			TAG 49:0(FA 19:0)	21.1213	23.324	21.552	21.5404	20.8294	20.974	106.92	101.504	96.0483	58.1239	69.2899	66.3822
			TAG 49:0(FA 20:0)	0.866669	1.02619	0.895101	0.900217	0.908131	0.801748	3.70769	3.73158	3.29797	1.75559	1.90014	1.76351
			TAG 49:0(FA 21:0)	1.10516	0.97562	0.961758	0.886545	0.883234	0.872467	3.20154	3.25933	3.35756	1.86717	2.24261	2.0586
			TAG 49:0(FA 23:0)	0.446288	0.437228	0.413426	0.526732	0.456204	0.385673	1.36475	1.53408	1.44691	0.724716	0.887469	0.754493
		TAG 49:1	TAG 49:1(FA 10:0)	0.63469	0.596627	0.655479	0.661323	0.587737	0.637723	2.69942	2.78914	2.14086	1.13737	1.33782	1.09677
			TAG 49:1(FA 12:0)	0.912531	1.0264	0.938328	0.954242	0.957489	0.953096	3.03911	3.9397	4.28467	1.46741	1.92546	1.46735
			TAG 49:1(FA 13:0)	2.48062	2.38559	2.55555	2.55984	2.41486	2.4315	17.0044	18.056	18.2362	5.4508	6.21145	6.06001
			TAG 49:1(FA 14:0)	19.7476	20.0774	20.1763	21.1232	19.8747	20.815	108.881	118.648	114.864	41.5341	47.8393	45.6349
			TAG 49:1(FA 14:1)	0.961863	0.953755	1.17546	1.04647	0.926817	1.03271	5.4483	5.53727	5.34638	2.01304	2.31058	2.5223
			TAG 49:1(FA 15:0)	55.8138	57.241	58.75	60.5474	55.0779	58.7164	342.612	360.892	351.108	138.815	162.791	155.927
			TAG 49:1(FA 15:1)	2.27181	2.2467	2.3507	2.53052	2.24382	2.29735	12.5989	12.8742	12.6061	4.75756	5.86181	5.26493
			TAG 49:1(FA 16:0)	75.0149	75.968	77.8275	80.1202	73.9535	78.5488	406.969	427.744	412.604	171.043	200.245	193.396
			TAG 49:1(FA 16:1)	5.05735	5.17104	5.64743	5.76053	5.05704	5.45489	28.9449	30.0624	28.2727	12.6703	14.8644	13.9888
			TAG 49:1(FA 17:0)	23.1514	23.1878	24.5839	24.5955	23.0426	24.1693	143.936	144.816	144.65	53.0365	62.7937	61.303
			TAG 49:1(FA 17:1)	12.7831	12.5565	13.1417	13.249	12.3341	12.8679	52.1837	56.4742	54.3296	28.0947	32.2351	30.1912
			TAG 49:1(FA 18:0)	8.97365	9.34317	9.77122	9.81029	8.98624	9.37429	52.2925	57.4002	53.8555	18.8116	22.2599	22.2979
			TAG 49:1(FA 18:1)	84.7788	85.909	87.664	91.5181	82.287	88.9782	489.916	514.933	503.571	195.01	231.257	218.643
			TAG 49:1(FA 19:0)	5.7467	5.58103	6.1357	5.70329	4.90365	5.82452	65.5236	57.2038	55.5355	22.3998	26.689	24.7325
			TAG 49:1(FA 19:1)	15.2254	15.312	15.1208	15.4778	13.4343	16.2496	81.5735	72.9583	71.0929	42.3088	50.0408	45.7785
			TAG 49:1(FA 20:0)							0.466554	1.16617	1.31265	0.733247	0.657131	0.796015
			TAG 49:1(FA 20:1)	0.558426	0.511314	0.569638	0.642957	0.595637	0.620394	3.05806	3.2863	3.52923	1.56375	1.52281	1.47156
			TAG 49:1(FA 21:0)	0.4376	0.281198	0.363987	0.359134	0.352447	0.341524	2.28831	2.70936	2.95305	1.20288	1.55878	1.59347
			TAG 49:1(FA 21:1)	0.540948	0.526132	0.480196	0.601846	0.504734	0.599297	2.88746	2.62662	3.02501	1.3538	1.66434	1.45817
			TAG 49:1(FA 23:0)										0.366291	0.432503	0.254943
			TAG 49:1(FA 23:1)	0.73613	0.643887	0.751469	0.635835	0.734632	0.857927	3.1357	2.82135	2.96832	1.66132	1.78864	1.79763
		TAG 49:2	TAG 49:2(FA 10:0)							1.09184	0.537835	0.793615
			TAG 49:2(FA 11:0)	0.080381	0.215024	0.0599229	0.151925	0.101978	0.17929				0.187548	0.362057	0.210058
			TAG 49:2(FA 12:0)	0.436874	0.438022	0.519312	0.398546	0.587402	0.561147	4.98307	5.50821	4.94947	0.808953	1.07555	0.774205
			TAG 49:2(FA 13:0)	2.1418	2.08964	2.38387	1.89796	2.26401	2.14488	23.0923	25.3645	24.0286	5.28882	7.57243	5.87125
			TAG 49:2(FA 13:1)	0.449244	0.365335	0.551257	0.357842	0.441545	0.463635	1.407	2.64025	2.7897	1.20155	1.31872	0.742958
			TAG 49:2(FA 14:0)	6.50932	7.07821	7.68519	6.28743	6.99431	7.15489	49.8032	52.994	52.4004	13.0315	17.6379	14.8094
			TAG 49:2(FA 14:1)	1.7814	1.81554	1.97777	1.87875	1.94297	1.83148	16.514	18.2825	18.2344	4.27032	5.8964	4.79643
			TAG 49:2(FA 15:0)	10.7073	11.5359	12.7335	10.4383	11.163	11.2674	79.0602	82.5085	81.5647	22.6088	29.1155	25.3503
			TAG 49:2(FA 15:1)	3.95382	3.92124	4.56036	3.80011	4.08694	4.14495	39.6307	40.2302	38.7897	11.193	14.1326	11.7916
			TAG 49:2(FA 15:2)	0.26547	0.305574	0.251529	0.210463	0.134634	0.282736	1.17327	1.35598	1.27996	0.449765	0.544421	0.340904
			TAG 49:2(FA 16:0)	10.8587	11.2772	12.4654	10.5044	11.167	11.3721	67.5307	71.5531	72.097	19.1561	26.2324	21.5608
			TAG 49:2(FA 16:1)	4.75918	5.32179	5.76663	4.70461	4.91325	5.22733	46.4447	48.0818	47.452	12.6737	17.1045	14.292
			TAG 49:2(FA 16:2)							0.918158	0.672154	0.96658	0.157622	0.0928385	0.110719
			TAG 49:2(FA 17:0)	4.41721	4.46565	4.82441	4.36037	4.35499	4.48153	35.2803	35.1762	34.1673	9.20024	12.0699	10.0251
			TAG 49:2(FA 17:1)	6.36027	6.96244	7.58056	6.50023	6.74935	6.9948	58.3327	58.4332	56.8425	17.021	22.4941	18.7421
			TAG 49:2(FA 17:2)	0.649404	0.707084	0.749984	0.627039	0.677614	0.684801	2.66148	2.92049	2.60899	1.1047	1.43124	1.30296
			TAG 49:2(FA 18:0)	0.82243	0.888611	0.980164	0.858781	0.811596	0.866398	6.6423	7.16294	7.20573	1.66173	2.1357	1.76325
			TAG 49:2(FA 18:1)	15.4641	16.528	18.1011	15.2723	16.3536	16.8372	156.634	161.851	163.081	37.9088	51.8819	42.6181
			TAG 49:2(FA 18:2)	13.8473	14.7343	16.2076	13.9929	15.1742	14.5478	81.8852	85.1632	84.7202	23.6901	31.1725	26.8125
			TAG 49:2(FA 19:0)	0.69374	0.659157	0.689234	0.655559	0.650469	0.673959	9.84649	8.47223	8.32565	2.16416	3.13535	2.65892
			TAG 49:2(FA 19:1)	3.29375	3.50807	3.57303	3.04166	3.23557	3.58224	35.0518	32.8647	32.5433	16.1965	21.3822	17.6412
			TAG 49:2(FA 19:2)	1.84422	1.89626	2.00685	1.68642	1.71917	1.70624	9.7137	9.4655	8.78571	5.40088	6.90943	6.01426
			TAG 49:2(FA 20:1)							0.48998	0.79283	0.99586	0.337552	0.235079	0.0874839
			TAG 49:2(FA 20:2)	0.088136	0.10898	0.0741478	0.116634	0.0483838	0.174022	0.365854	0.742923	1.29656	0.280946	0.108009	0.355564
			TAG 49:2(FA 21:1)							1.14287	1.40461	1.57465	0.602618	0.722026	0.638934
			TAG 49:2(FA 21:2)										0.352494	0.413167	0.236288
			TAG 49:2(FA 23:1)	0.114383	0.10984	0.144901	0.178448	0.10213	0.179427	0.596587	1.38566	1.27401	0.438903	0.553144	0.42277
		TAG 49:3	TAG 49:3(FA 11:0)	0.140295	0.131674	0.109401	0.0669183	0.0445733	0.162099				0.42548	0.55753	0.547958
			TAG 49:3(FA 13:0)	0.59831	0.70005	0.590526	0.736312	0.621633	0.829005	6.0531	6.73833	9.08584	0.864874	1.05415	0.991397
			TAG 49:3(FA 13:1)	0.4673	0.501095	0.586561	0.59035	0.427171	0.647636	3.12003	3.87821	5.4974	0.976776	1.08382	1.10241
			TAG 49:3(FA 14:0)	1.19035	1.48742	1.10159	1.55751	1.08234	1.63552	8.74521	8.21447	11.3003	1.23698	1.39831	1.62632
			TAG 49:3(FA 14:1)	0.713611	0.809894	0.55622	0.823794	0.634193	0.86128	7.77746	7.75124	9.8735	1.03255	1.35989	1.53708
			TAG 49:3(FA 15:0)	2.09105	2.38761	1.90411	2.45212	1.87791	2.66307	12.8122	13.104	15.8323	2.00243	2.19727	2.80749
			TAG 49:3(FA 15:1)	0.7877	0.962572	0.864966	1.06134	0.792375	1.04383	9.00883	8.30116	10.955	1.53955	1.70913	2.12245
			TAG 49:3(FA 15:2)	0.458866	0.517582	0.434552	0.626028	0.462314	0.717413	6.15385	4.5809	6.19197	0.727843	0.895658	1.00518
			TAG 49:3(FA 16:0)	1.57621	2.1099	1.66105	2.20413	1.66225	2.1752	8.07549	8.4468	11.2806	1.24575	1.48213	1.73194
			TAG 49:3(FA 16:1)	0.655609	0.854039	0.711533	0.915393	0.694363	1.08529	6.9258	6.9685	8.80333	1.00079	1.28906	1.4199
			TAG 49:3(FA 16:2)							0.911979	1.38265	1.9382	0.198513	0.0878219	0.179224
			TAG 49:3(FA 17:0)	0.75148	0.905491	0.823766	0.996333	0.753513	1.06977	5.80605	5.00116	6.21639	0.786166	0.788598	1.23784
			TAG 49:3(FA 17:1)	1.29777	1.67603	1.15924	1.65126	1.14453	1.67126	13.9636	13.2658	17.0075	2.29556	2.64861	3.28015
			TAG 49:3(FA 17:2)	0.28827	0.357387	0.227355	0.276761	0.254992	0.383617	2.68931	2.54313	3.28858	0.444867	0.548227	0.404243
			TAG 49:3(FA 17:3)	0.223483	0.196247	0.209887	0.214178	0.104041	0.217076				0.318706	0.301315	0.155092
			TAG 49:3(FA 18:1)	1.45193	1.85281	1.46425	2.11001	1.39884	2.07026	18.9708	19.4882	24.8724	2.42122	2.94222	3.70206
			TAG 49:3(FA 18:2)	2.29226	2.91655	2.29205	3.417	2.25474	3.39872	24.2167	25.3585	33.2666	3.54825	3.78091	4.7747
			TAG 49:3(FA 18:3)	2.67156	3.26254	2.62661	3.79078	2.43998	3.72172	11.9404	12.2301	15.53	2.05203	2.26714	2.90366
			TAG 49:3(FA 19:0)							0.89399	1.50793	1.80874	0.12883	0.06685	0.0861033
			TAG 49:3(FA 19:1)	0.418992	0.520569	0.363061	0.550509	0.297868	0.457532	4.67372	5.04094	5.19407	1.32351	1.54936	1.84286
			TAG 49:3(FA 19:2)	0.424575	0.480322	0.371123	0.44614	0.345101	0.506711	4.24553	3.6753	4.43767	2.07346	2.38158	2.73797
			TAG 49:3(FA 19:3)	0.320765	0.352163	0.252943	0.432717	0.174794	0.372441	1.00926	1.58368	1.87917	0.559888	0.533537	0.633079
			TAG 49:3(FA 20:3)	0.208267	0.251157	0.194304	0.266145	0.150219	0.326668	1.66409	1.8243	2.29727	0.312875	0.320183	0.318006
			TAG 49:3(FA 21:3)										0.278084	0.149649	0.19951
		TAG 50:0	TAG 50:0(FA 8:0)	0.223323	0.256614	0.257915	0.255434	0.265941	0.29462				0.274846	0.408478	0.119182
			TAG 50:0(FA 10:0)	0.577377	0.672025	0.617176	0.637753	0.638867	0.650611	2.14985	2.21636	2.21035	1.04493	0.950377	0.98938
			TAG 50:0(FA 12:0)	1.39681	1.50593	1.46666	1.34427	1.51288	1.50559	4.79796	6.04685	5.13618	2.17226	2.48416	2.25092
			TAG 50:0(FA 14:0)	41.9722	46.6833	44.1317	42.6585	45.8602	45.2234	184.699	210.356	190.078	74.8332	81.8527	77.9497
			TAG 50:0(FA 15:0)	1.08159	1.17393	1.17006	1.19579	1.18502	1.18447	5.44468	4.9642	4.76	2.06819	2.34095	2.37273
			TAG 50:0(FA 16:0)	305.208	341.621	319.147	316.535	339.671	335.321	1198.19	1421.98	1221.46	648.944	679.52	660.781
			TAG 50:0(FA 17:0)	2.53879	2.82654	2.7489	2.67471	2.67872	2.72346	13.5707	13.0421	10.8177	6.15391	6.1762	6.01232
			TAG 50:0(FA 18:0)	244.543	275.626	258.182	253.39	270.791	267.649	989.935	1151.2	997.982	478.392	502.276	494.289
			TAG 50:0(FA 19:0)	3.02695	3.20876	3.11692	3.1242	3.04088	3.4081	19.3852	18.7022	16.7857	11.3988	12.6144	11.4732
			TAG 50:0(FA 20:0)	12.0604	13.4674	12.6099	12.3896	12.4788	12.9053	45.5091	49.6289	46.3384	28.1163	30.8723	27.2269
			TAG 50:0(FA 22:0)	1.17284	1.54544	1.29242	1.40889	1.30656	1.46475	3.11179	4.05341	4.20463	2.89677	2.76745	1.93063
			TAG 50:0(FA 24:0)	0.448428	0.49083	0.457929	0.485783	0.490837	0.511378	1.60273	1.85315	1.94396	0.907711	1.01107	0.798484
			TAG 50:0(FA 26:0)	0.391921	0.435611	0.370803	0.400949	0.387664	0.436037	1.24193	1.22625	1.25891	0.694789	0.872052	0.673285
			TAG 50:0(FA 28:0)										0.056229	0.210241	0.0780745
		TAG 50:1	TAG 50:1(FA 10:0)	0.561806	0.82385	0.878081	0.476374	0.687432	0.695877	3.14741	3.58364	3.74023	0.995897	1.35263	1.55853
			TAG 50:1(FA 12:0)	2.76984	2.8277	2.80781	2.69193	2.8309	2.85622	16.0711	17.4914	16.9752	5.53347	5.93974	6.26337
			TAG 50:1(FA 14:0)	176.616	183.533	184.927	172.618	174.485	182.547	1040.76	1144.31	1115.37	379.394	423.396	426.306
			TAG 50:1(FA 14:1)	4.89241	5.37443	5.34103	5.24519	4.80017	5.38987	32.0752	34.9364	33.6558	10.71	13.1456	12.6342
			TAG 50:1(FA 15:0)	3.408	3.78567	3.72717	3.5259	3.50516	3.72782	20.156	23.7954	23.0993	8.30891	9.3925	9.12388
			TAG 50:1(FA 16:0)	1001.33	1045.15	1054.81	991.035	1003.31	1044.3	4915.43	5408.09	5192.43	2490.03	2780.27	2807.86
			TAG 50:1(FA 16:1)	32.5552	34.2913	34.5612	32.0021	32.6558	34.583	192.638	206.372	203.673	83.0537	92.842	92.423
			TAG 50:1(FA 17:0)	4.45779	4.49146	4.73573	4.30988	4.49376	4.73551	28.2182	29.9033	29.3959	10.8475	12.6009	12.2839
			TAG 50:1(FA 17:1)	1.42235	1.51947	1.58769	1.46359	1.45466	1.37028	7.68506	8.25928	8.04561	3.68956	3.96249	4.17665
			TAG 50:1(FA 18:0)	243.137	254.129	256.112	236.225	238.852	252.065	1367.91	1496.72	1446.68	516.416	579.95	587.742
			TAG 50:1(FA 18:1)	816.045	848.054	858.144	805.475	816.156	847.418	4177.06	4567.54	4418.18	1931.39	2159.37	2191.21
			TAG 50:1(FA 19:0)	0.620572	0.704781	0.793126	0.725936	0.679402	0.808223	6.37922	6.35138	7.46813	2.38091	2.89974	2.66674
			TAG 50:1(FA 19:1)	2.86934	2.84436	2.80801	2.59953	2.37829	2.92915	14.1251	15.4072	13.7738	8.74913	9.13895	9.16541
			TAG 50:1(FA 20:0)	4.27349	4.25427	4.09986	3.98087	3.90615	4.42404	26.4913	27.5939	27.8357	12.9633	14.9208	14.3443
			TAG 50:1(FA 20:1)	9.36018	9.75752	9.74363	8.98599	8.89708	9.35371	50.6112	51.5359	50.3809	22.4952	25.0282	25.4647
			TAG 50:1(FA 22:0)	0.510344	0.622269	0.570243	0.541053	0.593951	0.573244	3.34333	3.47773	3.44333	1.25638	1.26837	1.05958
			TAG 50:1(FA 22:1)	0.940058	0.900209	1.07819	0.813102	1.03529	0.972332	3.94942	5.22374	4.45863	2.04795	1.98507	1.93499
			TAG 50:1(FA 24:0)										0.212853	0.307475	0.331172
			TAG 50:1(FA 24:1)	0.836152	0.654402	0.488806	0.475055	0.663069	0.670789	3.07223	6.42413	7.69409	1.35756	1.62637	1.24789
			TAG 50:1(FA 26:0)	0.19312	0.268143	0.217807	0.140675	0.0713869	0.0585077				0.397886	0.318904	0.363986
			TAG 50:1(FA 26:1)							2.20303	2.37646	3.03054	0.521596	0.362139	0.120762
			TAG 50:1(FA 28:1)							0.383384	1.85451	1.16049
		TAG 50:2	TAG 50:2(FA 10:0)	0.233264	0.256689	0.15949	0.230858	0.35543	0.288921	1.74381	2.25471	2.03671	0.744904	0.982249	0.838666
			TAG 50:2(FA 12:0)	1.45704	1.59378	1.52978	1.41139	1.44518	1.60319	14.4136	15.3449	15.6747	3.33511	3.65275	3.69839
			TAG 50:2(FA 14:0)	153.405	164.227	167.053	158.491	155.446	167.934	1578.05	1675.41	1692.23	408.559	481.282	469.525
			TAG 50:2(FA 14:1)	13.3816	14.2932	15.0704	13.8896	13.7376	14.5886	144.895	149.225	156.321	37.3309	44.3338	42.8157
			TAG 50:2(FA 15:0)	1.20073	1.29509	1.37244	1.27649	1.35548	1.34705	11.3303	12.0471	12.316	2.9931	3.21586	3.39745
			TAG 50:2(FA 15:1)	0.316961	0.135319	0.228384	0.20031	0.290974	0.278109	1.83416	2.69203	2.53393	0.569474	0.476098	0.317106
			TAG 50:2(FA 16:0)	212.777	227.067	231.058	218.502	215.508	230.657	1393.17	1477.76	1482.67	485.711	568.441	563.945
			TAG 50:2(FA 16:1)	64.925	69.4077	70.9715	66.3414	65.6656	71.2918	669.615	713.204	720.077	210.952	246.968	236.957
			TAG 50:2(FA 16:2)	0.869689	0.857566	0.860413	0.869365	0.820962	0.996946	5.59144	6.71906	6.69985	1.92528	2.18495	2.27957
			TAG 50:2(FA 17:0)	0.674565	0.848499	0.777491	0.71033	0.673817	0.682492	3.46352	5.50701	4.84381	1.24445	1.62935	1.57862
			TAG 50:2(FA 17:1)	1.39051	1.49522	1.54646	1.37087	1.39481	1.58231	11.6181	13.1122	13.3517	4.19991	4.64975	4.32081
			TAG 50:2(FA 18:0)	45.2147	47.9429	49.3938	45.6586	45.9684	49.0882	335.185	351.009	355.189	90.9576	105.892	102.594
			TAG 50:2(FA 18:1)	391.632	419.441	431.118	400.175	397.052	427.062	4247.92	4390.34	4504.45	1141.31	1311.94	1281.64
			TAG 50:2(FA 18:2)	133.639	143.297	147.434	137.145	138.083	145.309	692.308	738.321	747.045	249.8	289.042	289.085
			TAG 50:2(FA 19:1)	0.433106	0.461898	0.506046	0.438726	0.351687	0.463809	4.20521	4.12379	4.36929	1.96839	2.31362	2.24581
			TAG 50:2(FA 19:2)	0.279939	0.322647	0.366032	0.345097	0.236319	0.319089	1.55408	1.86242	1.87291	1.26676	1.37513	1.28417
			TAG 50:2(FA 20:0)	0.546681	0.583232	0.493854	0.509215	0.453248	0.531974	3.48967	4.00312	3.64893	1.66982	2.1477	1.57485
			TAG 50:2(FA 20:1)	2.16315	2.42941	2.45882	2.33639	2.27092	2.48843	24.2791	25.7754	25.8459	8.28043	9.85174	9.49513
			TAG 50:2(FA 20:2)	2.44022	2.57261	2.83913	2.57564	2.53587	2.71527	14.8077	15.3989	16.0062	5.45323	6.06309	6.29651
			TAG 50:2(FA 22:1)	0.0977785	0.323221	0.225285	0.108093	0.326211	0.262257	2.43133	2.57925	2.02632	0.715252	0.690661	0.737677
			TAG 50:2(FA 22:2)	0.0593303	0.0793581	0.114383	0.0823848	0.0507245	0.19818				0.589211	0.553527	0.435382
[truncated: 1,403 more rows]
